# Supplementary material for: The IDI1/SREBP2 axis drives intrahepatic cholestasis and is a treatment target of San-Huang-Cai-Zhu formula identified by sequencing and experiments
Source: Front Pharmacol. 2023 Feb 8;14:1093934. doi: 10.3389/fphar.2023.1093934 (PMC9944032; doi:10.3389/fphar.2023.1093934)
Supplement: Supplementary file 1 [file Table2.XLSX]

## Sheet: Sheet1
	GAPDH rep1	idi1	SREBP2	Lcn2	idi1/GAPDH	SREBP2/GAPDH	LCN2/GAPDH		mean normal				idi1/GAPDH	SREBP2/GAPDH	LCN2/GAPDH
normal1	6.82	0.115	3.57	0.134	0.0168622	0.52346	0.0196481		idi1/GAPDH	0.00763961		normal1	2.2072	0.783342	1.45247
normal2	8.59	0.0759	5.9	0.0869	0.00883586	0.686845	0.0101164		SREBP2/GAPDH	0.66824		normal2	1.15658	1.02784	0.747849
normal3	5.48	0.0687	6.73	0.105	0.0125365	1.2281	0.0191606		LCN2/GAPDH	0.0135274		normal3	1.64099	1.83782	1.41643
normal4	8.36	0.041	7.89	0.0954	0.00490431	0.94378	0.0114115					normal4	0.641958	1.41234	0.843586
normal5	8.56	0.00234	2.11	0.0928	0.000273364	0.246495	0.0108411					normal5	0.0357825	0.368872	0.801422
normal6	7.38	0.0179	2.81	0.0737	0.00242547	0.380759	0.00998645					normal6	0.317487	0.569793	0.738241
AIC1	6.13	0.339	10.9	0.321	0.0553018	1.77814	0.0523654					AIC1	7.23882	2.66093	3.87107
AIC2	4.8	0.105	7.88	0.18	0.021875	1.64167	0.0375					AIC2	2.86337	2.4567	2.77216
AIC3	3.22	0.122	7.84	0.186	0.0378882	2.43478	0.057764					AIC3	4.95944	3.64357	4.27016
AIC4	7.78	0.367	7.52	0.148	0.0471722	0.966581	0.0190231					AIC4	6.17469	1.44646	1.40627
AIC5	7.97	0.365	4.98	0.108	0.0457967	0.624843	0.0135508					AIC5	5.99464	0.935058	1.00173
AIC6	7.45	0.266	5.63	0.139	0.0357047	0.755705	0.0151678					AIC6	4.67363	1.13089	1.12127
UDCA1	5.24	0.0041	5.77	0.113	0.000782443	1.10115	0.0150763					UDCA1	0.102419	1.64783	1.11451
UDCA2	4.89	0.0157	4.04	0.079	0.00321063	0.826176	0.0133742					UDCA2	0.420261	1.23635	0.98868
UDCA3	4.55	0.0137	5.75	0.0654	0.00301099	1.26374	0.00301099					UDCA3	0.394129	1.89114	0.222585
UDCA4	7.8	0.0611	1.27	0.102	0.00783333	0.162821	0.0130769					UDCA4	1.02536	0.243656	0.966702
UDCA5	6.68	0.082	2.56	0.12	0.0122754	0.383234	0.0179641					UDCA5	1.60682	0.573497	1.32798
UDCA6	8.61	0.0793	3.41	0.0939	0.00921022	0.396051	0.0109059					UDCA6	1.20559	0.592678	0.806212
SHCZF1	5.73	0.13	6.99	0.0207	0.0226876	1.2199	0.00361257					SHCZF1	2.96973	1.82553	0.267056
SHCZF2	3.82	0.0335	5.51	0.00617	0.00876963	1.44241	0.00161518					SHCZF2	1.14792	2.15852	0.119401
SHCZF3	7.15	0.0338	5.94	0.00407	0.00472727	0.830769	0.000569231					SHCZF3	0.618784	1.24322	0.04208
SHCZF4	8.21	0.0508	2.27	0.00387	0.00618758	0.276492	0.000471376					SHCZF4	0.809933	0.413761	0.0348462
SHCZF5	7.42	0.0878	1.83	0.00244	0.0118329	0.246631	0.000328841					SHCZF5	1.54889	0.369075	0.0243093
SHCZF6	8.38	0.108	2.02	0.012	0.0128878	0.24105	0.00143198					SHCZF6	1.68697	0.360724	0.105858
