# Supplementary material for: The IDI1/SREBP2 axis drives intrahepatic cholestasis and is a treatment target of San-Huang-Cai-Zhu formula identified by sequencing and experiments
Source: Front Pharmacol. 2023 Feb 8;14:1093934. doi: 10.3389/fphar.2023.1093934 (PMC9944032; doi:10.3389/fphar.2023.1093934)
Supplement: Supplementary file 3 [file Table3.XLSX]

## Sheet: Sheet 1
ID	Description	setSize	enrichmentScore	NES	pvalue	p.adjust	qvalues	rank	leading_edge	core_enrichment
WP_CHOLESTEROL_BIOSYNTHESIS_PATHWAY	WP_CHOLESTEROL_BIOSYNTHESIS_PATHWAY	12	0.896655	2.92763	0.00187617	0.0222069	0.0172147	118	tags=92%, list=7%, signal=86%	Idi1/Sqle/Hmgcs1/Cyp51/Msmo1/Mvd/Sc5d/Fdps/Mvk/Pmvk/Fdft1
WP_STEROL_REGULATORY_ELEMENTBINDING_PROTEINS_SREBP_SIGNALLING	WP_STEROL_REGULATORY_ELEMENTBINDING_PROTEINS_SREBP_SIGNALLING	18	0.648433	2.42979	0.00188324	0.0222069	0.0172147	118	tags=50%, list=7%, signal=47%	Idi1/Sqle/Hmgcs1/Insig1/Cyp51/Mvd/Fdps/Fasn/Fdft1
WP_CHOLESTEROL_METABOLISM_INCLUDES_BOTH_BLOCH_AND_KANDUTSCHRUSSELL_PATHWAYS	WP_CHOLESTEROL_METABOLISM_INCLUDES_BOTH_BLOCH_AND_KANDUTSCHRUSSELL_PATHWAYS	20	0.823723	3.2094	0.00189394	0.0222069	0.0172147	118	tags=75%, list=7%, signal=70%	Idi1/Sqle/Hmgcs1/Cyp51/Hsd17b7/Msmo1/Mvd/Ebp/Sc5d/Dhcr24/Fdps/Fasn/Mvk/Pmvk/Fdft1
REACTOME_COMPLEMENT_CASCADE	REACTOME_COMPLEMENT_CASCADE	13	0.663563	2.21286	0.0019084	0.0222069	0.0172147	555	tags=100%, list=34%, signal=66%	C5/C9/C8b/Cpn1/Cfhr1/C4bpa/Vtn/Serping1/Cpb2/Colec10/Cfi/Cr1l/Masp1
REACTOME_ACTIVATION_OF_GENE_EXPRESSION_BY_SREBF_SREBP_	REACTOME_ACTIVATION_OF_GENE_EXPRESSION_BY_SREBF_SREBP_	14	0.877019	2.99043	0.00192678	0.0222069	0.0172147	118	tags=86%, list=7%, signal=80%	Idi1/Sqle/Hmgcs1/Cyp51/Mvd/Sc5d/Fdps/Fasn/Mvk/Pmvk/Acacb/Fdft1
REACTOME_CHOLESTEROL_BIOSYNTHESIS	REACTOME_CHOLESTEROL_BIOSYNTHESIS	16	0.886417	3.17389	0.00193424	0.0222069	0.0172147	118	tags=88%, list=7%, signal=82%	Idi1/Sqle/Hmgcs1/Cyp51/Hsd17b7/Msmo1/Mvd/Ebp/Sc5d/Dhcr24/Fdps/Mvk/Pmvk/Fdft1
REACTOME_REGULATION_OF_CHOLESTEROL_BIOSYNTHESIS_BY_SREBP_SREBF_	REACTOME_REGULATION_OF_CHOLESTEROL_BIOSYNTHESIS_BY_SREBP_SREBF_	16	0.86804	3.10809	0.00193424	0.0222069	0.0172147	118	tags=81%, list=7%, signal=76%	Idi1/Sqle/Hmgcs1/Insig1/Cyp51/Mvd/Sc5d/Fdps/Fasn/Mvk/Pmvk/Acacb/Fdft1
REACTOME_METABOLISM_OF_STEROIDS	REACTOME_METABOLISM_OF_STEROIDS	40	0.572044	2.70612	0.00194175	0.0222069	0.0172147	118	tags=52%, list=7%, signal=50%	Idi1/Sqle/Hmgcs1/Insig1/Cyp51/Hsd17b7/Msmo1/Mvd/Ebp/Hsd11b1/Sc5d/Dhcr24/Slc10a2/Lrp2/Fdps/Fasn/Mvk/Abcb11/Pmvk/Acacb/Fdft1
KEGG_COMPLEMENT_AND_COAGULATION_CASCADES	KEGG_COMPLEMENT_AND_COAGULATION_CASCADES	22	0.58535	2.36586	0.00195695	0.0222069	0.0172147	498	tags=82%, list=31%, signal=58%	C5/F5/F7/Klkb1/C9/C8b/F10/F9/Fga/Kng1/C4bpa/Serping1/Cpb2/Cfi/Fgg/Fgb/Proc/Cr1l
REACTOME_BIOLOGICAL_OXIDATIONS	REACTOME_BIOLOGICAL_OXIDATIONS	36	-0.485789	-2.31253	0.00197628	0.0222069	0.0172147	229	tags=72%, list=14%, signal=63%	Paox/Bpnt1/Acy1/Hpgds/Bphl/Akr1a1/Cmbl/Cyp27a1/Fdx1/Mgst2/Cbr3/Sult1b1/Mgst3/Ptgis/Cyp2e1/Cyp4f39/Gstp1/Adh7/Aldh1b1/Nr1h4/Cyp4a1/Ephx1/Fmo1/Cyp7a1/Ggt1/Cyp8b1
REACTOME_TRANSLATION	REACTOME_TRANSLATION	36	-0.495586	-2.35917	0.00197628	0.0222069	0.0172147	696	tags=89%, list=43%, signal=52%	Mrpl47/Rpl10/Rps15/Aimp1/Yars2/Ssr3/Rpl18a/Mrpl22/Mrpl15/Sec61b/Rpl10a/Rpl15/Rpl26/Ssr2/Rpl34/Spcs1/Srp14/Rps7/Rpl35/Srp19/Sec61a1/Rpl24/Rpl37a/Ddost/Rpl27/Rpsa/Mrps36/Rpl36/Sec61g/Rps25/Rpl22/Rps27
REACTOME_CELL_CYCLE	REACTOME_CELL_CYCLE	50	-0.425665	-2.17214	0.00201613	0.0222069	0.0172147	114	tags=28%, list=7%, signal=27%	Hjurp/Mdm2/Gtse1/Ndc80/Tk1/Rps27/Nuf2/Aurkb/Tpx2/Plk1/Spc24/Cdk1/Birc5/Pttg1
REACTOME_M_PHASE	REACTOME_M_PHASE	27	-0.562728	-2.46109	0.00203252	0.0222069	0.0172147	90	tags=33%, list=6%, signal=32%	Ndc80/Rps27/Nuf2/Aurkb/Plk1/Spc24/Cdk1/Birc5/Pttg1
REACTOME_MITOTIC_METAPHASE_AND_ANAPHASE	REACTOME_MITOTIC_METAPHASE_AND_ANAPHASE	22	-0.641673	-2.66093	0.00203666	0.0222069	0.0172147	90	tags=41%, list=6%, signal=39%	Ndc80/Rps27/Nuf2/Aurkb/Plk1/Spc24/Cdk1/Birc5/Pttg1
REACTOME_CELL_CYCLE_MITOTIC	REACTOME_CELL_CYCLE_MITOTIC	41	-0.482619	-2.33192	0.00204082	0.0222069	0.0172147	106	tags=29%, list=7%, signal=28%	Gtse1/Ndc80/Tk1/Rps27/Nuf2/Aurkb/Tpx2/Plk1/Spc24/Cdk1/Birc5/Pttg1
REACTOME_SIGNALING_BY_RHO_GTPASES	REACTOME_SIGNALING_BY_RHO_GTPASES	42	-0.450272	-2.18316	0.00206186	0.0222069	0.0172147	146	tags=31%, list=9%, signal=29%	Rhpn1/Arhgap11a/Myh14/Rac3/Ndc80/Rps27/Nuf2/Aurkb/Plk1/Arhgef19/Ropn1/Spc24/Birc5
REACTOME_MITOTIC_SPINDLE_CHECKPOINT	REACTOME_MITOTIC_SPINDLE_CHECKPOINT	14	-0.682404	-2.42364	0.00207039	0.0222069	0.0172147	90	tags=86%, list=6%, signal=82%	Ppp2r5d/Clip1/Nde1/Ska2/Ube2s/Ndc80/Rps27/Nuf2/Aurkb/Plk1/Spc24/Birc5
REACTOME_RESOLUTION_OF_SISTER_CHROMATID_COHESION	REACTOME_RESOLUTION_OF_SISTER_CHROMATID_COHESION	14	-0.750836	-2.66668	0.00207039	0.0222069	0.0172147	90	tags=57%, list=6%, signal=54%	Ndc80/Rps27/Nuf2/Aurkb/Plk1/Spc24/Cdk1/Birc5
REACTOME_CELL_CYCLE_CHECKPOINTS	REACTOME_CELL_CYCLE_CHECKPOINTS	25	-0.576736	-2.46138	0.00208768	0.0222069	0.0172147	114	tags=40%, list=7%, signal=38%	Mdm2/Gtse1/Ndc80/Rps27/Nuf2/Aurkb/Plk1/Spc24/Cdk1/Birc5
REACTOME_FATTY_ACID_METABOLISM	REACTOME_FATTY_ACID_METABOLISM	25	-0.470739	-2.00901	0.00208768	0.0222069	0.0172147	320	tags=56%, list=20%, signal=46%	Aldh3a2/Slc25a20/Acot13/Abcd1/Cpt2/Acad11/Hacd3/Ptgis/Ptgr1/Cyp4f39/Acox2/Cyp4a1/Ggt1/Cyp8b1
WP_NRF2_PATHWAY	WP_NRF2_PATHWAY	25	-0.489169	-2.08766	0.00208768	0.0222069	0.0172147	364	tags=60%, list=22%, signal=47%	Ces4a/Slc39a7/Prdx6/Mgst2/Cbr3/Sod3/Mgst3/Ptgr1/Gstp1/Fth1/Adh7/Cyp4a1/Slc2a5/Slc39a4/Ggt1
KEGG_RIBOSOME	KEGG_RIBOSOME	17	-0.588052	-2.24293	0.00210084	0.0222069	0.0172147	680	tags=100%, list=42%, signal=59%	Rps15/Rpl18a/Rpl10a/Rpl15/Rpl26/Rpl34/Rps7/Rpl35/Rpl24/Rpl37a/Rpl27/Rpsa/Rpl36/Rps25/Rpl22/Rps27
REACTOME_EUKARYOTIC_TRANSLATION_ELONGATION	REACTOME_EUKARYOTIC_TRANSLATION_ELONGATION	17	-0.588052	-2.24293	0.00210084	0.0222069	0.0172147	680	tags=100%, list=42%, signal=59%	Rps15/Rpl18a/Rpl10a/Rpl15/Rpl26/Rpl34/Rps7/Rpl35/Rpl24/Rpl37a/Rpl27/Rpsa/Rpl36/Rps25/Rpl22/Rps27
REACTOME_EUKARYOTIC_TRANSLATION_INITIATION	REACTOME_EUKARYOTIC_TRANSLATION_INITIATION	17	-0.588052	-2.24293	0.00210084	0.0222069	0.0172147	680	tags=100%, list=42%, signal=59%	Rps15/Rpl18a/Rpl10a/Rpl15/Rpl26/Rpl34/Rps7/Rpl35/Rpl24/Rpl37a/Rpl27/Rpsa/Rpl36/Rps25/Rpl22/Rps27
REACTOME_NONSENSE_MEDIATED_DECAY_NMD_	REACTOME_NONSENSE_MEDIATED_DECAY_NMD_	17	-0.588052	-2.24293	0.00210084	0.0222069	0.0172147	680	tags=100%, list=42%, signal=59%	Rps15/Rpl18a/Rpl10a/Rpl15/Rpl26/Rpl34/Rps7/Rpl35/Rpl24/Rpl37a/Rpl27/Rpsa/Rpl36/Rps25/Rpl22/Rps27
REACTOME_RHO_GTPASES_ACTIVATE_FORMINS	REACTOME_RHO_GTPASES_ACTIVATE_FORMINS	17	-0.626899	-2.3911	0.00210084	0.0222069	0.0172147	90	tags=41%, list=6%, signal=39%	Ndc80/Rps27/Nuf2/Aurkb/Plk1/Spc24/Birc5
WP_CYTOPLASMIC_RIBOSOMAL_PROTEINS	WP_CYTOPLASMIC_RIBOSOMAL_PROTEINS	17	-0.588052	-2.24293	0.00210084	0.0222069	0.0172147	680	tags=100%, list=42%, signal=59%	Rps15/Rpl18a/Rpl10a/Rpl15/Rpl26/Rpl34/Rps7/Rpl35/Rpl24/Rpl37a/Rpl27/Rpsa/Rpl36/Rps25/Rpl22/Rps27
REACTOME_PHASE_I_FUNCTIONALIZATION_OF_COMPOUNDS	REACTOME_PHASE_I_FUNCTIONALIZATION_OF_COMPOUNDS	20	-0.569524	-2.30014	0.0021097	0.0222069	0.0172147	223	tags=60%, list=14%, signal=52%	Cbr3/Ptgis/Cyp2e1/Cyp4f39/Adh7/Aldh1b1/Nr1h4/Cyp4a1/Ephx1/Fmo1/Cyp7a1/Cyp8b1
REACTOME_RRNA_PROCESSING	REACTOME_RRNA_PROCESSING	20	-0.513368	-2.07335	0.0021097	0.0222069	0.0172147	680	tags=90%, list=42%, signal=53%	Rpl10/Rps15/Rpl18a/Nol6/Rpl10a/Rpl15/Rpl26/Rpl34/Rps7/Rpl35/Rpl24/Rpl37a/Rpl27/Rpsa/Rpl36/Rps25/Rpl22/Rps27
REACTOME_COPI_MEDIATED_ANTEROGRADE_TRANSPORT	REACTOME_COPI_MEDIATED_ANTEROGRADE_TRANSPORT	19	-0.503486	-1.9883	0.00211864	0.0222069	0.0172147	751	tags=95%, list=46%, signal=52%	Napg/Gorasp1/Cog1/Arcn1/Kdelr1/Copa/Copb1/Arf1/Tmed10/Dynll2/Cog6/Bet1l/Tmed9/Stx5/Arfgap3/Copz2/Tmed3/Kdelr3
REACTOME_GOLGI_TO_ER_RETROGRADE_TRANSPORT	REACTOME_GOLGI_TO_ER_RETROGRADE_TRANSPORT	19	-0.515189	-2.03451	0.00211864	0.0222069	0.0172147	711	tags=95%, list=44%, signal=54%	Napg/Arcn1/Kdelr1/Copa/Copb1/Arf1/Tmed10/Dynll2/Tmed9/Surf4/Sec22b/Arfgap3/Klc4/Copz2/Tmed3/Kif22/Kifc1/Kdelr3
REACTOME_RESPONSE_OF_EIF2AK4_GCN2_TO_AMINO_ACID_DEFICIENCY	REACTOME_RESPONSE_OF_EIF2AK4_GCN2_TO_AMINO_ACID_DEFICIENCY	19	-0.512305	-2.02312	0.00211864	0.0222069	0.0172147	680	tags=89%, list=42%, signal=53%	Rpl10/Rps15/Rpl18a/Rpl10a/Rpl15/Rpl26/Rpl34/Rps7/Rpl35/Rpl24/Rpl37a/Rpl27/Rpsa/Rpl36/Rps25/Rpl22/Rps27
REACTOME_RHO_GTPASE_EFFECTORS	REACTOME_RHO_GTPASE_EFFECTORS	26	-0.527766	-2.27923	0.00211864	0.0222069	0.0172147	146	tags=38%, list=9%, signal=36%	Rhpn1/Myh14/Ndc80/Rps27/Nuf2/Aurkb/Plk1/Ropn1/Spc24/Birc5
REACTOME_SELENOAMINO_ACID_METABOLISM	REACTOME_SELENOAMINO_ACID_METABOLISM	19	-0.588785	-2.32515	0.00211864	0.0222069	0.0172147	680	tags=100%, list=42%, signal=59%	Rps15/Aimp1/Rpl18a/Rpl10a/Rpl15/Rpl26/Rpl34/Txnrd1/Rps7/Rpl35/Rpl24/Rpl37a/Rpl27/Rpsa/Rpl36/Rps25/Rpl22/Rps27
REACTOME_SRP_DEPENDENT_COTRANSLATIONAL_PROTEIN_TARGETING_TO_MEMBRANE	REACTOME_SRP_DEPENDENT_COTRANSLATIONAL_PROTEIN_TARGETING_TO_MEMBRANE	26	-0.591364	-2.55389	0.00211864	0.0222069	0.0172147	680	tags=100%, list=42%, signal=59%	Rps15/Ssr3/Rpl18a/Sec61b/Rpl10a/Rpl15/Rpl26/Ssr2/Rpl34/Spcs1/Srp14/Rps7/Rpl35/Srp19/Sec61a1/Rpl24/Rpl37a/Ddost/Rpl27/Rpsa/Rpl36/Sec61g/Rps25/Rpl22/Rps27
REACTOME_MITOTIC_PROMETAPHASE	REACTOME_MITOTIC_PROMETAPHASE	18	-0.644526	-2.48934	0.00212314	0.0222069	0.0172147	90	tags=44%, list=6%, signal=42%	Ndc80/Rps27/Nuf2/Aurkb/Plk1/Spc24/Cdk1/Birc5
REACTOME_SEPARATION_OF_SISTER_CHROMATIDS	REACTOME_SEPARATION_OF_SISTER_CHROMATIDS	18	-0.65543	-2.53145	0.00212314	0.0222069	0.0172147	90	tags=44%, list=6%, signal=42%	Ndc80/Rps27/Nuf2/Aurkb/Plk1/Spc24/Birc5/Pttg1
REACTOME_CYTOKINE_SIGNALING_IN_IMMUNE_SYSTEM	REACTOME_CYTOKINE_SIGNALING_IN_IMMUNE_SYSTEM	79	0.326482	1.85247	0.00393701	0.0379747	0.0294377	463	tags=47%, list=29%, signal=35%	Lcn2/Egr1/Il1r1/Il1rn/Osmr/Lbp/RT1-Db1/Tollip/Gdnf/RT1-Bb/Nfkb1/Nfkb2/Kpna3/Birc3/Nfkbia/Irs2/Flnb/Rasgrp4/Myc/Relb/Fga/Tnfrsf11a/Il1rap/Bcl2/RT1-Da/Trim2/Hgf/Ikbkb/Psmd1/Rapgef1/Fnta/Fgfr2/Pdpk1/Lifr/Fgg/Map3k14/Fgb
REACTOME_METABOLISM_OF_LIPIDS	REACTOME_METABOLISM_OF_LIPIDS	110	0.318075	1.93351	0.00397614	0.0379747	0.0294377	118	tags=24%, list=7%, signal=24%	Idi1/Sqle/Hmgcs1/Insig1/Pla2g2d/Cyp51/Hsd17b7/Msmo1/Pla1a/Mvd/Ebp/Hsd11b1/Fabp7/Sc5d/Dhcr24/Slc10a2/Lrp2/Npas2/Fdps/Fasn/Acsm3/Mvk/Abcb11/Pmvk/Acacb/Fdft1
REACTOME_REGULATION_OF_TP53_ACTIVITY	REACTOME_REGULATION_OF_TP53_ACTIVITY	21	-0.505421	-2.06305	0.00413223	0.0379747	0.0294377	298	tags=48%, list=18%, signal=39%	Hdac1/Banp/Chek2/Ccng1/Smyd2/Mdm2/Usp2/Aurkb/Tpx2/Cdk1
REACTOME_COPI_DEPENDENT_GOLGI_TO_ER_RETROGRADE_TRAFFIC	REACTOME_COPI_DEPENDENT_GOLGI_TO_ER_RETROGRADE_TRAFFIC	17	-0.544908	-2.07837	0.00420168	0.0379747	0.0294377	711	tags=100%, list=44%, signal=57%	Arcn1/Kdelr1/Copa/Copb1/Arf1/Tmed10/Tmed9/Surf4/Sec22b/Arfgap3/Klc4/Copz2/Tmed3/Kif22/Kifc1/Kdelr3
WP_METAPATHWAY_BIOTRANSFORMATION_PHASE_I_AND_II	WP_METAPATHWAY_BIOTRANSFORMATION_PHASE_I_AND_II	17	-0.540728	-2.06243	0.00420168	0.0379747	0.0294377	229	tags=59%, list=14%, signal=51%	Mgst2/Sult1b1/Mgst3/Cyp2e1/Cyp4f39/Gstp1/Ephx1/Fmo1/Cyp7a1/Cyp8b1
REACTOME_THE_CITRIC_ACID_TCA_CYCLE_AND_RESPIRATORY_ELECTRON_TRANSPORT	REACTOME_THE_CITRIC_ACID_TCA_CYCLE_AND_RESPIRATORY_ELECTRON_TRANSPORT	20	-0.489709	-1.97779	0.00421941	0.0379747	0.0294377	701	tags=90%, list=43%, signal=52%	Cox6a1/Sdhb/Pdhx/Ucp2/Ndufa8/Cox18/Mdh2/Dlst/Pdk3/Ndufb3/Cs/Ndufa10/Bsg/Fahd1/Aco2/Uqcrq/Hagh/Me2
BIOCARTA_INTRINSIC_PATHWAY	BIOCARTA_INTRINSIC_PATHWAY	12	0.602698	1.96784	0.00562852	0.0475177	0.0368354	480	tags=83%, list=30%, signal=59%	F5/Klkb1/F10/F9/Fga/Kng1/Serping1/Fgg/Fgb/Proc
REACTOME_INTERLEUKIN_1_SIGNALING	REACTOME_INTERLEUKIN_1_SIGNALING	15	0.542178	1.90676	0.00568182	0.0475177	0.0368354	359	tags=60%, list=22%, signal=47%	Il1r1/Il1rn/Tollip/Nfkb1/Nfkb2/Nfkbia/Il1rap/Ikbkb/Psmd1
REACTOME_FORMATION_OF_FIBRIN_CLOT_CLOTTING_CASCADE_	REACTOME_FORMATION_OF_FIBRIN_CLOT_CLOTTING_CASCADE_	14	0.565947	1.92974	0.00578035	0.0475177	0.0368354	480	tags=79%, list=30%, signal=56%	F5/F7/Klkb1/F10/F9/Fga/Kng1/Serping1/Fgg/Fgb/Proc
WP_HUMAN_COMPLEMENT_SYSTEM	WP_HUMAN_COMPLEMENT_SYSTEM	21	0.52594	2.09388	0.00579151	0.0475177	0.0368354	498	tags=76%, list=31%, signal=54%	Apcs/Lrp2/C5/Klkb1/C9/Cpn1/F10/Fga/Cfhr1/C4bpa/Vtn/Serping1/Cfi/Fgg/Fgb/Cr1l
REACTOME_INTRA_GOLGI_AND_RETROGRADE_GOLGI_TO_ER_TRAFFIC	REACTOME_INTRA_GOLGI_AND_RETROGRADE_GOLGI_TO_ER_TRAFFIC	30	-0.415071	-1.87438	0.00603622	0.0475177	0.0368354	717	tags=80%, list=44%, signal=46%	Cog1/Arcn1/Gcc1/Kdelr1/Copa/Copb1/Arf1/Tmed10/Dynll2/Rabepk/Cog6/Bet1l/Tmed9/Stx5/Surf4/Sec22b/Arfgap3/Klc4/Rab30/Copz2/Tmed3/Kif22/Kifc1/Kdelr3
KEGG_GLYCOLYSIS_GLUCONEOGENESIS	KEGG_GLYCOLYSIS_GLUCONEOGENESIS	13	-0.60211	-2.06652	0.00627615	0.0475177	0.0368354	655	tags=100%, list=40%, signal=60%	Pgam2/Eno3/Eno1/Pgk1/Akr1a1/Pfkl/Aldh3a2/Gpi/Aldh3b1/Pck2/Adh7/Aldh1b1
REACTOME_UNFOLDED_PROTEIN_RESPONSE_UPR_	REACTOME_UNFOLDED_PROTEIN_RESPONSE_UPR_	12	-0.655046	-2.16148	0.00639659	0.0475177	0.0368354	488	tags=92%, list=30%, signal=65%	Sec31a/Calr/Dnajc3/Herpud1/Fkbp14/Dnajb9/Dnajb11/Serp1/Hspa5/Hyou1/Kdelr3
REACTOME_IRE1ALPHA_ACTIVATES_CHAPERONES	REACTOME_IRE1ALPHA_ACTIVATES_CHAPERONES	10	-0.648275	-2.0268	0.00646552	0.0475177	0.0368354	488	tags=90%, list=30%, signal=63%	Sec31a/Dnajc3/Fkbp14/Dnajb9/Dnajb11/Serp1/Hspa5/Hyou1/Kdelr3
REACTOME_GLYCOLYSIS	REACTOME_GLYCOLYSIS	11	-0.601364	-1.93518	0.00650759	0.0475177	0.0368354	655	tags=100%, list=40%, signal=60%	Pgam2/Eno3/Eno1/Ppp2r5d/Pgk1/Nup62/Pfkl/Gnpda1/Gpi/Pfkfb1
WP_APOPTOSISRELATED_NETWORK_DUE_TO_ALTERED_NOTCH3_IN_OVARIAN_CANCER	WP_APOPTOSISRELATED_NETWORK_DUE_TO_ALTERED_NOTCH3_IN_OVARIAN_CANCER	11	-0.614266	-1.9767	0.00650759	0.0475177	0.0368354	140	tags=55%, list=9%, signal=50%	Hspb1/Bex3/Anxa5/Hspa5/Apoe/Birc5
WP_BRAINDERIVED_NEUROTROPHIC_FACTOR_BDNF_SIGNALING_PATHWAY	WP_BRAINDERIVED_NEUROTROPHIC_FACTOR_BDNF_SIGNALING_PATHWAY	16	0.538017	1.92642	0.00773694	0.0550792	0.042697	578	tags=81%, list=36%, signal=53%	Egr1/Acacb/Nfkb1/Nfkbia/Irs2/Sirpa/Ptprf/Ikbkb/Vav2/Pdpk1/Mapk8/Gsk3b/Map3k2
WP_RAS_SIGNALING	WP_RAS_SIGNALING	22	0.480443	1.94185	0.00782779	0.0550792	0.042697	540	tags=73%, list=33%, signal=49%	Pla2g2d/Pla1a/Nfkb1/Ets2/Rras/Plce1/Rasgrp4/Flt4/Afdn/Ikbkb/Rel/Fgfr2/Ets1/Mapk8/Gng12/Pla2g12b
REACTOME_INFLUENZA_INFECTION	REACTOME_INFLUENZA_INFECTION	23	-0.469928	-1.96319	0.00829876	0.0573503	0.0444576	680	tags=87%, list=42%, signal=51%	Rpl10/Rps15/Rpl18a/Rpl10a/Rpl15/Rpl26/Calr/Rpl34/Dnajc3/Nup62/Rps7/Rpl35/Rpl24/Rpl37a/Rpl27/Rpsa/Rpl36/Rps25/Rpl22/Rps27
PID_BCR_5PATHWAY	PID_BCR_5PATHWAY	10	0.63688	1.93773	0.00929368	0.0591092	0.0458211	496	tags=90%, list=31%, signal=63%	Nfkb1/Nfkbia/Bcl10/Ikbkb/Vav2/Pag1/Pdpk1/Ets1/Mapk8
PID_NECTIN_PATHWAY	PID_NECTIN_PATHWAY	10	0.633636	1.92786	0.00929368	0.0591092	0.0458211	505	tags=90%, list=31%, signal=62%	Cdh1/F11r/Afdn/Nectin3/Vav2/Rapgef1/Nectin2/Cldn1/Nectin1
WP_BLOOD_CLOTTING_CASCADE	WP_BLOOD_CLOTTING_CASCADE	10	0.619579	1.88509	0.00929368	0.0591092	0.0458211	624	tags=100%, list=38%, signal=62%	F5/F7/Klkb1/F10/F9/Fga/Fgg/Fgb/F8a1/Vwf
WP_B_CELL_RECEPTOR_SIGNALING_PATHWAY	WP_B_CELL_RECEPTOR_SIGNALING_PATHWAY	18	0.518093	1.94138	0.0094162	0.0591092	0.0458211	547	tags=78%, list=34%, signal=52%	Nfkb1/Nfkbia/Myc/Pik3ap1/Bcl10/Ikbkb/Vav2/Rapgef1/Rel/Pdpk1/Ets1/Blk/Mapk8/Gsk3b
WP_COMPLEMENT_AND_COAGULATION_CASCADES	WP_COMPLEMENT_AND_COAGULATION_CASCADES	18	0.52481	1.96655	0.0094162	0.0591092	0.0458211	650	tags=89%, list=40%, signal=54%	F5/F7/Klkb1/C9/F10/F9/Kng1/Serping1/Cpb2/Cfi/Fgb/Proc/Cr1l/Masp1/Vwf/Serpinc1
KEGG_SMALL_CELL_LUNG_CANCER	KEGG_SMALL_CELL_LUNG_CANCER	15	0.534691	1.88044	0.0094697	0.0591092	0.0458211	341	tags=60%, list=21%, signal=48%	Lamc2/Cdkn2b/Apaf1/Nfkb1/Birc3/Nfkbia/Myc/Bcl2/Ikbkb
REACTOME_PROTEIN_LOCALIZATION	REACTOME_PROTEIN_LOCALIZATION	28	-0.401914	-1.77455	0.010101	0.0620491	0.0481	573	tags=68%, list=35%, signal=45%	Sec61b/Coa6/Pitrm1/Stx5/Cs/Paox/Pam16/Pex16/Pex14/Timm17a/Aldh3a2/Aco2/Abcd1/Ech1/Serp1/Sec61g/Acox2/Ldhd/Slc25a4
WP_ALLOGRAFT_REJECTION	WP_ALLOGRAFT_REJECTION	10	0.607038	1.84693	0.0111524	0.0674373	0.052277	282	tags=70%, list=17%, signal=58%	C5/RT1-Db1/Gdnf/RT1-Bb/C9/C8b/RT1-Da
WP_SPINAL_CORD_INJURY	WP_SPINAL_CORD_INJURY	13	0.56627	1.88841	0.0114504	0.0681738	0.0528479	219	tags=62%, list=13%, signal=54%	Nr4a1/Egr1/Il1r1/C5/Btg2/Gdnf/Nox4/Myc
REACTOME_ER_TO_GOLGI_ANTEROGRADE_TRANSPORT	REACTOME_ER_TO_GOLGI_ANTEROGRADE_TRANSPORT	29	-0.410324	-1.83264	0.0120724	0.0707884	0.0548747	751	tags=86%, list=46%, signal=47%	Napg/Sec24c/Gorasp1/Cog1/Arcn1/Kdelr1/Copa/Copb1/Mia3/Arf1/Tmed10/Dynll2/Cog6/Bet1l/Tmed9/Sec31a/Stx5/Trappc4/Lman1/Sec22b/Arfgap3/Copz2/Tmed3/Trappc2l/Kdelr3
REACTOME_CYTOCHROME_P450_ARRANGED_BY_SUBSTRATE_TYPE	REACTOME_CYTOCHROME_P450_ARRANGED_BY_SUBSTRATE_TYPE	12	-0.549886	-1.81448	0.0127932	0.0738949	0.0572829	182	tags=58%, list=11%, signal=52%	Ptgis/Cyp2e1/Cyp4f39/Nr1h4/Cyp4a1/Cyp7a1/Cyp8b1
WP_PPAR_ALPHA_PATHWAY	WP_PPAR_ALPHA_PATHWAY	10	-0.592102	-1.85117	0.0150862	0.0846596	0.0656276	64	tags=50%, list=4%, signal=48%	Cpt2/Cyp4a1/Cyp7a1/Cdk1/Cyp8b1
KEGG_CELL_ADHESION_MOLECULES_CAMS	KEGG_CELL_ADHESION_MOLECULES_CAMS	19	0.489104	1.87725	0.0150943	0.0846596	0.0656276	542	tags=79%, list=33%, signal=53%	Negr1/RT1-Db1/Cdh1/RT1-Bb/F11r/Sdc4/RT1-Da/Ptprf/Nectin3/Icoslg/Nectin2/Cldn1/Nectin1/Alcam/Ocln
REACTOME_SIGNALING_BY_NOTCH	REACTOME_SIGNALING_BY_NOTCH	14	0.533436	1.81889	0.0154143	0.0852188	0.0660611	252	tags=50%, list=16%, signal=43%	Fabp7/Fbxw7/Heyl/Ago1/Myc/Flt4/Psen2
REACTOME_MITOTIC_G2_G2_M_PHASES	REACTOME_MITOTIC_G2_G2_M_PHASES	14	-0.504928	-1.79331	0.0165631	0.0899164	0.0697026	106	tags=29%, list=7%, signal=27%	Gtse1/Tpx2/Plk1/Cdk1
ST_B_CELL_ANTIGEN_RECEPTOR	ST_B_CELL_ANTIGEN_RECEPTOR	10	0.591782	1.80051	0.0167286	0.0899164	0.0697026	184	tags=50%, list=11%, signal=45%	Serpina4/Nfkb1/Nfkb2/Nfkbia/Dag1
WP_IL18_SIGNALING_PATHWAY	WP_IL18_SIGNALING_PATHWAY	39	0.363371	1.72227	0.0173077	0.0917545	0.0711275	156	tags=31%, list=10%, signal=28%	Nr4a1/Fbxw7/Nr0b2/Btg2/Tnfaip2/Acacb/Nfkb1/Nfkb2/Nsmf/Birc3/Tnfaip3/Nfkbia
WP_NUCLEAR_RECEPTORS_METAPATHWAY	WP_NUCLEAR_RECEPTORS_METAPATHWAY	57	-0.318824	-1.66711	0.0182186	0.0952785	0.0738593	235	tags=33%, list=14%, signal=30%	Cpt2/Mgst2/Cbr3/Sod3/Mgst3/Ptgr1/Angptl4/Gstp1/Fth1/Il1b/Adh7/Nr1h4/Cyp4a1/Slc2a5/Slc39a4/Cyp7a1/Cdk1/Ggt1/Cyp8b1
WP_NONGENOMIC_ACTIONS_OF_125_DIHYDROXYVITAMIN_D3	WP_NONGENOMIC_ACTIONS_OF_125_DIHYDROXYVITAMIN_D3	10	0.583435	1.77512	0.0185874	0.0959108	0.0743494	496	tags=80%, list=31%, signal=56%	Nfkb1/Nfkb2/Plce1/Relb/Ikbkb/Plcb1/Ets1/Mapk8
REACTOME_GLUCOSE_METABOLISM	REACTOME_GLUCOSE_METABOLISM	19	-0.453639	-1.79145	0.0190678	0.0970952	0.0752676	675	tags=89%, list=42%, signal=53%	Got2/Pgam1/Pgam2/Mdh2/Slc37a1/Eno3/Mdh1/Eno1/Ppp2r5d/Pgk1/G6pc3/Nup62/Pfkl/Gnpda1/Gpi/Pfkfb1/Pck2
WP_CORTICOTROPINRELEASING_HORMONE_SIGNALING_PATHWAY	WP_CORTICOTROPINRELEASING_HORMONE_SIGNALING_PATHWAY	11	0.57643	1.83213	0.0203327	0.100722	0.0780788	280	tags=55%, list=17%, signal=45%	Nr4a1/Gnai1/Nfkb1/Nfkbia/Fosl2/Bcl2
REACTOME_REGULATION_OF_EXPRESSION_OF_SLITS_AND_ROBOS	REACTOME_REGULATION_OF_EXPRESSION_OF_SLITS_AND_ROBOS	22	-0.420689	-1.74454	0.0203666	0.100722	0.0780788	680	tags=82%, list=42%, signal=48%	Rpl10/Rps15/Rpl18a/Rpl10a/Rpl15/Elob/Rpl26/Rpl34/Rps7/Rpl35/Rpl24/Rpl37a/Rpl27/Rpsa/Rpl36/Rps25/Rpl22/Rps27
REACTOME_SIGNALING_BY_INTERLEUKINS	REACTOME_SIGNALING_BY_INTERLEUKINS	43	0.350524	1.70531	0.0205607	0.100722	0.0780788	362	tags=40%, list=22%, signal=32%	Lcn2/Il1r1/Il1rn/Osmr/Lbp/Tollip/Nfkb1/Nfkb2/Nfkbia/Irs2/Myc/Il1rap/Bcl2/Hgf/Ikbkb/Psmd1/Rapgef1
WP_MYOMETRIAL_RELAXATION_AND_CONTRACTION_PATHWAYS	WP_MYOMETRIAL_RELAXATION_AND_CONTRACTION_PATHWAYS	12	0.551143	1.79951	0.0225141	0.108912	0.0844278	176	tags=50%, list=11%, signal=45%	Igfbp2/Myl4/Adcy1/Nfkb1/Ets2/Cald1
REACTOME_SIGNALING_BY_ROBO_RECEPTORS	REACTOME_SIGNALING_BY_ROBO_RECEPTORS	24	-0.403905	-1.71001	0.0268041	0.128064	0.0992745	680	tags=79%, list=42%, signal=47%	Rpl10/Rps15/Rpl18a/Pak1/Rpl10a/Rpl15/Elob/Rpl26/Rpl34/Rps7/Rpl35/Rpl24/Rpl37a/Rpl27/Rpsa/Rpl36/Rps25/Rpl22/Rps27
WP_SIGNAL_TRANSDUCTION_THROUGH_IL1R	WP_SIGNAL_TRANSDUCTION_THROUGH_IL1R	11	0.5563	1.76815	0.0277264	0.130855	0.101438	496	tags=82%, list=31%, signal=57%	Il1r1/Il1rn/Tollip/Nfkb1/Nfkbia/Il1rap/Ikbkb/Map3k14/Mapk8
KEGG_PPAR_SIGNALING_PATHWAY	KEGG_PPAR_SIGNALING_PATHWAY	16	-0.449069	-1.6799	0.028866	0.13299	0.103093	142	tags=44%, list=9%, signal=40%	Cpt2/Angptl4/Pck2/Acox2/Cyp4a1/Cyp7a1/Cyp8b1
WP_PPAR_SIGNALING_PATHWAY	WP_PPAR_SIGNALING_PATHWAY	16	-0.449069	-1.6799	0.028866	0.13299	0.103093	142	tags=44%, list=9%, signal=40%	Cpt2/Angptl4/Pck2/Acox2/Cyp4a1/Cyp7a1/Cyp8b1
PID_IL12_2PATHWAY	PID_IL12_2PATHWAY	11	0.549767	1.74738	0.0295749	0.134653	0.104382	282	tags=55%, list=17%, signal=45%	Il1r1/Gadd45b/Nfkb1/Nfkb2/Relb/RT1-Da
REACTOME_TRANSCRIPTIONAL_REGULATION_BY_TP53	REACTOME_TRANSCRIPTIONAL_REGULATION_BY_TP53	45	-0.307036	-1.52216	0.0315126	0.141807	0.109928	299	tags=31%, list=18%, signal=26%	Gpi/Hdac1/Plk2/Banp/Chek2/Ccng1/Smyd2/Mdm2/Usp2/Rragd/Aurkb/Tpx2/Cdk1/Birc5
REACTOME_INTERLEUKIN_1_FAMILY_SIGNALING	REACTOME_INTERLEUKIN_1_FAMILY_SIGNALING	18	0.465972	1.74607	0.0320151	0.142412	0.110397	359	tags=50%, list=22%, signal=39%	Il1r1/Il1rn/Tollip/Nfkb1/Nfkb2/Nfkbia/Il1rap/Ikbkb/Psmd1
NABA_ECM_REGULATORS	NABA_ECM_REGULATORS	27	0.382031	1.652	0.0333333	0.146591	0.113636	276	tags=44%, list=17%, signal=38%	Serpina7/Serpina4/Itih4/F7/Itih2/Hrg/F10/F9/Serpina11/Kng1/Habp2/Bmp1
WP_PRIMARY_FOCAL_SEGMENTAL_GLOMERULOSCLEROSIS_FSGS	WP_PRIMARY_FOCAL_SEGMENTAL_GLOMERULOSCLEROSIS_FSGS	10	0.554659	1.68757	0.0371747	0.161647	0.125308	535	tags=90%, list=33%, signal=61%	Dag1/Plce1/Cd2ap/Vtn/Myo1e/Cldn1/Actn4/Cr1l/Vcl
PID_MYC_ACTIV_PATHWAY	PID_MYC_ACTIV_PATHWAY	10	-0.515043	-1.61025	0.0387931	0.162234	0.125762	480	tags=80%, list=30%, signal=57%	Taf12/Eno1/Bax/Nme2/Nme1/Ptma/Tk1/Birc5
KEGG_T_CELL_RECEPTOR_SIGNALING_PATHWAY	KEGG_T_CELL_RECEPTOR_SIGNALING_PATHWAY	11	0.53278	1.69339	0.038817	0.162234	0.125762	547	tags=82%, list=34%, signal=55%	Nfkb1/Nfkbia/Bcl10/Ikbkb/Vav2/Pdpk1/Map3k14/Nfat5/Gsk3b
WP_ONCOSTATIN_M_SIGNALING_PATHWAY	WP_ONCOSTATIN_M_SIGNALING_PATHWAY	11	0.527797	1.67755	0.038817	0.162234	0.125762	156	tags=36%, list=10%, signal=33%	Egr1/Osmr/Nfkb1/Nfkbia
NABA_MATRISOME_ASSOCIATED	NABA_MATRISOME_ASSOCIATED	49	0.301105	1.51617	0.0389864	0.162234	0.125762	276	tags=41%, list=17%, signal=35%	Serpina7/Serpina4/Il1rn/Sema4a/Gdnf/Itih4/Plxnb1/Scube3/Fst/F7/Itih2/Hrg/Sdc4/F10/F9/Serpina11/Kng1/Habp2/Frzb/Bmp1
REACTOME_TCR_SIGNALING	REACTOME_TCR_SIGNALING	18	0.448593	1.68095	0.0414313	0.167969	0.130208	424	tags=56%, list=26%, signal=42%	RT1-Db1/RT1-Bb/Nfkb1/Nfkbia/Bcl10/RT1-Da/Ikbkb/Psmd1/Pag1/Pdpk1
NABA_MATRISOME	NABA_MATRISOME	74	0.26601	1.48351	0.0415842	0.167969	0.130208	276	tags=34%, list=17%, signal=29%	Serpina7/Serpina4/Fgl1/Igfbp2/Il1rn/Lamc2/Sema4a/Gdnf/Itih4/Plxnb1/Scube3/Fst/F7/Itih2/Col27a1/Hrg/Sdc4/F10/F9/Fga/Serpina11/Kng1/Habp2/Frzb/Bmp1
WP_VITAMIN_D_RECEPTOR_PATHWAY	WP_VITAMIN_D_RECEPTOR_PATHWAY	15	0.475974	1.67394	0.0416667	0.167969	0.130208	238	tags=60%, list=15%, signal=52%	Ceacam1/RT1-Db1/Cdkn2b/Mxd1/Slc34a2/Tnfaip3/Steap4/Myc/Kng1
PID_INTEGRIN2_PATHWAY	PID_INTEGRIN2_PATHWAY	10	0.545015	1.65822	0.0427509	0.170563	0.132219	480	tags=80%, list=30%, signal=57%	F11r/F10/Fga/Kng1/Tgfbi/Fgg/Fgb/Proc
BIOCARTA_IL1R_PATHWAY	BIOCARTA_IL1R_PATHWAY	10	0.538412	1.63813	0.0446097	0.176163	0.13656	496	tags=80%, list=31%, signal=56%	Il1r1/Il1rn/Nfkb1/Nfkbia/Il1rap/Ikbkb/Map3k14/Mapk8
WP_SENESCENCE_AND_AUTOPHAGY_IN_CANCER	WP_SENESCENCE_AND_AUTOPHAGY_IN_CANCER	14	-0.440998	-1.56626	0.0455487	0.178054	0.138026	144	tags=36%, list=9%, signal=33%	Creg1/Il1b/Mdm2/Col1a1/Slc39a4
REACTOME_INTEGRATION_OF_ENERGY_METABOLISM	REACTOME_INTEGRATION_OF_ENERGY_METABOLISM	10	0.535501	1.62928	0.0464684	0.179833	0.139405	110	tags=40%, list=7%, signal=38%	Gnai1/Adcy1/Fasn/Acacb
PID_IL1_PATHWAY	PID_IL1_PATHWAY	10	0.532691	1.62073	0.0483271	0.185174	0.143546	341	tags=60%, list=21%, signal=48%	Il1r1/Il1rn/Tollip/Nfkb1/Il1rap/Ikbkb
REACTOME_BILE_ACID_AND_BILE_SALT_METABOLISM	REACTOME_BILE_ACID_AND_BILE_SALT_METABOLISM	11	-0.48641	-1.56526	0.0498915	0.189294	0.14674	182	tags=45%, list=11%, signal=41%	Ptgis/Acox2/Nr1h4/Cyp7a1/Cyp8b1
REACTOME_G_ALPHA_I_SIGNALLING_EVENTS	REACTOME_G_ALPHA_I_SIGNALLING_EVENTS	30	0.352101	1.56537	0.0514851	0.190995	0.148058	238	tags=40%, list=15%, signal=35%	Sstr3/Gnai1/Retsat/Adcy1/Lrp2/C5/Apoc3/Lpar2/Rbp1/Sdc4/Apom/Kng1
WP_SMALL_CELL_LUNG_CANCER	WP_SMALL_CELL_LUNG_CANCER	21	0.406208	1.61721	0.0521236	0.190995	0.148058	280	tags=43%, list=17%, signal=36%	Gadd45b/Lamc2/Cdkn2b/Apaf1/Nfkb1/Birc3/Nfkbia/Myc/Bcl2
WP_GLYCOLYSIS_AND_GLUCONEOGENESIS	WP_GLYCOLYSIS_AND_GLUCONEOGENESIS	13	-0.452231	-1.55211	0.0523013	0.190995	0.148058	675	tags=85%, list=42%, signal=50%	Got2/Pgam1/Pgam2/Mdh2/Eno3/Mdh1/Eno1/Pgk1/Pfkl/Gpi/Slc2a5
REACTOME_CELLULAR_RESPONSES_TO_EXTERNAL_STIMULI	REACTOME_CELLULAR_RESPONSES_TO_EXTERNAL_STIMULI	70	-0.262594	-1.44065	0.0523139	0.190995	0.148058	687	tags=66%, list=42%, signal=40%	P4hb/Rpl10/Mtor/Rps15/Ero1a/Prdx2/Rpl18a/Dnaja1/Dynll2/Gpx7/Rpl10a/Rpl15/Elob/Rpl26/Atp6v1e1/Prdx1/Rpl34/Asf1a/Dnajb6/Txnrd1/Nup62/Rps7/Igfbp7/Rpl35/Serpinh1/Ccs/Rpl24/Prdx6/Rpl37a/Ube2s/Rpl27/Grb10/Rpsa/Sod3/Rpl36/Rps25/Hspb1/Atp6v1d/Gstp1/Rpl22/Mdm2/Hspa5/Rragd/Rps27/Mt1m/Cryab
REACTOME_PYRUVATE_METABOLISM_AND_CITRIC_ACID_TCA_CYCLE	REACTOME_PYRUVATE_METABOLISM_AND_CITRIC_ACID_TCA_CYCLE	13	-0.44819	-1.53824	0.0543933	0.196731	0.152505	773	tags=92%, list=48%, signal=49%	Mpc2/Sdhb/Pdhx/Mdh2/Dlst/Pdk3/Cs/Bsg/Fahd1/Aco2/Hagh/Me2
REACTOME_DOWNSTREAM_SIGNALING_EVENTS_OF_B_CELL_RECEPTOR_BCR_	REACTOME_DOWNSTREAM_SIGNALING_EVENTS_OF_B_CELL_RECEPTOR_BCR_	10	0.523886	1.59394	0.0557621	0.199814	0.154895	383	tags=60%, list=24%, signal=46%	Nfkb1/Nfkbia/Bcl10/Ikbkb/Psmd1/Rel
NABA_SECRETED_FACTORS	NABA_SECRETED_FACTORS	15	-0.419162	-1.51858	0.056962	0.201596	0.156276	142	tags=40%, list=9%, signal=37%	Angptl4/Il1b/S100a11/Inhbe/Wnt4/Fgf21
WP_THYMIC_STROMAL_LYMPHOPOIETIN_TSLP_SIGNALING_PATHWAY	WP_THYMIC_STROMAL_LYMPHOPOIETIN_TSLP_SIGNALING_PATHWAY	11	0.505891	1.60793	0.0573013	0.201596	0.156276	227	tags=45%, list=14%, signal=39%	Nfkb1/Nfkb2/Nfkbia/Myc/Relb
REACTOME_MITOCHONDRIAL_PROTEIN_IMPORT	REACTOME_MITOCHONDRIAL_PROTEIN_IMPORT	12	-0.453735	-1.49721	0.0618337	0.215582	0.167118	559	tags=67%, list=34%, signal=44%	Coa6/Pitrm1/Cs/Pam16/Timm17a/Aco2/Ldhd/Slc25a4
REACTOME_METABOLISM_OF_FAT_SOLUBLE_VITAMINS	REACTOME_METABOLISM_OF_FAT_SOLUBLE_VITAMINS	11	0.496956	1.57953	0.064695	0.222871	0.172768	221	tags=55%, list=14%, signal=47%	Retsat/Lrp2/Apoc3/Rbp1/Sdc4/Apom
REACTOME_BINDING_AND_UPTAKE_OF_LIGANDS_BY_SCAVENGER_RECEPTORS	REACTOME_BINDING_AND_UPTAKE_OF_LIGANDS_BY_SCAVENGER_RECEPTORS	11	-0.472199	-1.51953	0.0650759	0.222871	0.172768	131	tags=64%, list=8%, signal=59%	Apoa1/Calr/Cd163/Fth1/Col1a1/Hyou1/Apoe
KEGG_CHEMOKINE_SIGNALING_PATHWAY	KEGG_CHEMOKINE_SIGNALING_PATHWAY	14	0.459274	1.56601	0.0674374	0.223304	0.173104	664	tags=79%, list=41%, signal=47%	Gnai1/Adcy1/Nfkb1/Nfkbia/Ikbkb/Vav2/Plcb1/Gng12/Gsk3b/LOC100911248/Prkx
WP_CHEMOKINE_SIGNALING_PATHWAY	WP_CHEMOKINE_SIGNALING_PATHWAY	14	0.459274	1.56601	0.0674374	0.223304	0.173104	664	tags=79%, list=41%, signal=47%	Gnai1/Adcy1/Nfkb1/Nfkbia/Ikbkb/Vav2/Plcb1/Gng12/Gsk3b/LOC100911248/Prkx
KEGG_CELL_CYCLE	KEGG_CELL_CYCLE	15	-0.412366	-1.49396	0.0675105	0.223304	0.173104	298	tags=47%, list=18%, signal=38%	Hdac1/Gadd45g/Chek2/Mdm2/Plk1/Cdk1/Pttg1
WP_CELL_CYCLE	WP_CELL_CYCLE	15	-0.412366	-1.49396	0.0675105	0.223304	0.173104	298	tags=47%, list=18%, signal=38%	Hdac1/Gadd45g/Chek2/Mdm2/Plk1/Cdk1/Pttg1
REACTOME_TOLL_LIKE_RECEPTOR_CASCADES	REACTOME_TOLL_LIKE_RECEPTOR_CASCADES	20	0.402569	1.56849	0.0700758	0.22633	0.175449	553	tags=60%, list=34%, signal=40%	Lbp/Nfkb1/Nfkb2/Birc3/Nfkbia/Fga/Ikbkb/Fgg/Fgb/Mapk8/Apob/Irf3
WP_METABOLIC_REPROGRAMMING_IN_COLON_CANCER	WP_METABOLIC_REPROGRAMMING_IN_COLON_CANCER	16	-0.397308	-1.48628	0.0701031	0.22633	0.175449	700	tags=88%, list=43%, signal=50%	Sdhb/Got2/Pgam1/Pycr2/Shmt2/Mdh2/Dlst/Eno1/Pgk1/Pfkl/Gpi/Aco2/Glud1/Pycr1
PID_HIV_NEF_PATHWAY	PID_HIV_NEF_PATHWAY	10	0.507522	1.54415	0.070632	0.22633	0.175449	496	tags=70%, list=31%, signal=49%	Apaf1/Nfkb1/Birc3/Nfkbia/Bcl2/Map3k14/Mapk8
WP_TNF_RELATED_WEAK_INDUCER_OF_APOPTOSIS_TWEAK_SIGNALING_PATHWAY	WP_TNF_RELATED_WEAK_INDUCER_OF_APOPTOSIS_TWEAK_SIGNALING_PATHWAY	12	0.479101	1.56429	0.0712946	0.22633	0.175449	547	tags=75%, list=34%, signal=50%	Nfkb1/Nfkb2/Birc3/Nfkbia/Relb/Ikbkb/Map3k14/Mapk8/Gsk3b
ST_DIFFERENTIATION_PATHWAY_IN_PC12_CELLS	ST_DIFFERENTIATION_PATHWAY_IN_PC12_CELLS	10	0.50376	1.5327	0.0724907	0.22633	0.175449	700	tags=90%, list=43%, signal=52%	Egr1/Pik3c2g/Dag1/Rapgef1/Mapk8ip1/Mapk8/Mapk8ip3/LOC100911248/Ptpn11
PID_CMYB_PATHWAY	PID_CMYB_PATHWAY	13	0.462136	1.54114	0.0725191	0.22633	0.175449	546	tags=69%, list=34%, signal=46%	Lect2/Adora2b/Birc3/Ets2/Myc/Bcl2/Atp2b1/Ets1/Cdk6
WP_IL1_SIGNALING_PATHWAY	WP_IL1_SIGNALING_PATHWAY	13	0.462925	1.54377	0.0725191	0.22633	0.175449	496	tags=69%, list=31%, signal=48%	Il1r1/Tollip/Nfkb1/Nfkbia/Il1rap/Ikbkb/Rel/Map3k14/Mapk8
REACTOME_SUMOYLATION	REACTOME_SUMOYLATION	15	-0.410948	-1.48882	0.0738397	0.228404	0.177057	403	tags=53%, list=25%, signal=40%	Nup62/Nr1h3/Hdac1/Park7/Mdm2/Nr1h4/Aurkb/Birc5
WP_EBOLA_VIRUS_PATHWAY_ON_HOST	WP_EBOLA_VIRUS_PATHWAY_ON_HOST	22	0.380967	1.53979	0.074364	0.228404	0.177057	469	tags=55%, list=29%, signal=39%	Cav2/RT1-Db1/RT1-Bb/Nfkb1/Nfkb2/Flnb/Relb/RT1-Da/Vav2/Rel/Asgr1/Actn4
KEGG_PYRUVATE_METABOLISM	KEGG_PYRUVATE_METABOLISM	10	-0.476724	-1.49045	0.0775862	0.236424	0.183275	320	tags=60%, list=20%, signal=48%	Aldh3a2/Hagh/Me2/Pck2/Aldh1b1/Ldhd
REACTOME_FCERI_MEDIATED_NF_KB_ACTIVATION	REACTOME_FCERI_MEDIATED_NF_KB_ACTIVATION	12	0.466568	1.52337	0.0806754	0.243917	0.189083	424	tags=58%, list=26%, signal=43%	Nfkb1/Nfkbia/Rasgrp4/Bcl10/Ikbkb/Psmd1/Pdpk1
REACTOME_INNATE_IMMUNE_SYSTEM	REACTOME_INNATE_IMMUNE_SYSTEM	113	0.218546	1.33812	0.0825147	0.247544	0.191895	389	tags=35%, list=24%, signal=28%	Lcn2/Lbp/Syngr1/C5/Ceacam1/Tollip/Apaf1/Atp8a1/Nfkb1/Nfkb2/Birc3/Tnfaip3/Nfkbia/C9/Nlrc4/Atp6v0a1/C8b/Cpn1/Rasgrp4/Relb/Fga/Cfhr1/Pglyrp2/Cpne3/C4bpa/Bcl10/Sirpa/Bcl2/Fabp5/Ikbkb/Vav2/Vtn/Psmd1/Serping1/Cpb2/Atg5/Pigr/Myo10/Colec10
REACTOME_VISUAL_PHOTOTRANSDUCTION	REACTOME_VISUAL_PHOTOTRANSDUCTION	12	0.46127	1.50607	0.0881801	0.262505	0.203493	221	tags=50%, list=14%, signal=44%	Retsat/Lrp2/Apoc3/Rbp1/Sdc4/Apom
WP_ESC_PLURIPOTENCY_PATHWAYS	WP_ESC_PLURIPOTENCY_PATHWAYS	14	-0.399993	-1.42062	0.0931677	0.275236	0.213361	114	tags=21%, list=7%, signal=20%	Mdm2/Wnt4/Fgf21
REACTOME_TOLL_LIKE_RECEPTOR_4_TLR4_CASCADE	REACTOME_TOLL_LIKE_RECEPTOR_4_TLR4_CASCADE	16	0.426151	1.52587	0.0947776	0.277121	0.214823	156	tags=31%, list=10%, signal=29%	Lbp/Nfkb1/Nfkb2/Birc3/Nfkbia
REACTOME_GLUCONEOGENESIS	REACTOME_GLUCONEOGENESIS	14	-0.397663	-1.41235	0.0952381	0.277121	0.214823	675	tags=86%, list=42%, signal=51%	Got2/Pgam1/Pgam2/Mdh2/Slc37a1/Eno3/Mdh1/Eno1/Pgk1/G6pc3/Gpi/Pck2
KEGG_MAPK_SIGNALING_PATHWAY	KEGG_MAPK_SIGNALING_PATHWAY	39	0.29922	1.41821	0.0961538	0.277698	0.21527	227	tags=28%, list=14%, signal=25%	Nr4a1/Il1r1/Pla2g2d/Gadd45b/Nfkb1/Nfkb2/Rras/Flnb/Rasgrp4/Myc/Relb
REACTOME_DETOXIFICATION_OF_REACTIVE_OXYGEN_SPECIES	REACTOME_DETOXIFICATION_OF_REACTIVE_OXYGEN_SPECIES	11	-0.447938	-1.44146	0.0976139	0.279826	0.21692	687	tags=91%, list=42%, signal=53%	P4hb/Ero1a/Prdx2/Gpx7/Prdx1/Txnrd1/Ccs/Prdx6/Sod3/Gstp1
WP_GENES_RELATED_TO_PRIMARY_CILIUM_DEVELOPMENT_BASED_ON_CRISPR	WP_GENES_RELATED_TO_PRIMARY_CILIUM_DEVELOPMENT_BASED_ON_CRISPR	15	0.42399	1.49111	0.0984848	0.279916	0.216989	856	tags=93%, list=53%, signal=45%	Bbs7/Tmem216/Evc/Fgfr1op/Cdk20/Wdr60/Bbs10/Ift57/Arl3/Wdr35/Ttc26/Cep162/Tmem17/Cep120
REACTOME_TRANSPORT_TO_THE_GOLGI_AND_SUBSEQUENT_MODIFICATION	REACTOME_TRANSPORT_TO_THE_GOLGI_AND_SUBSEQUENT_MODIFICATION	33	-0.302129	-1.39471	0.0998004	0.279916	0.216989	751	tags=76%, list=46%, signal=42%	Napg/Sec24c/Gorasp1/Cog1/Arcn1/Kdelr1/Copa/Copb1/Mia3/Arf1/Tmed10/Dynll2/Cog6/Bet1l/Tmed9/Sec31a/Stx5/Trappc4/Lman1/Sec22b/Arfgap3/Copz2/Tmed3/Trappc2l/Kdelr3
PID_FAK_PATHWAY	PID_FAK_PATHWAY	11	0.462576	1.47026	0.0998152	0.279916	0.216989	751	tags=91%, list=46%, signal=49%	Rras/Rapgef1/Ptpn21/Ets1/Mapk8/Mapk8ip3/Vcl/Itga5/Crk/Yes1
KEGG_APOPTOSIS	KEGG_APOPTOSIS	16	0.417633	1.49537	0.10058	0.280033	0.21708	341	tags=50%, list=21%, signal=40%	Il1r1/Apaf1/Nfkb1/Birc3/Nfkbia/Il1rap/Bcl2/Ikbkb
REACTOME_ASPARAGINE_N_LINKED_GLYCOSYLATION	REACTOME_ASPARAGINE_N_LINKED_GLYCOSYLATION	51	-0.261713	-1.34746	0.105368	0.291267	0.225788	728	tags=71%, list=45%, signal=40%	Sec24c/Dpagt1/Gorasp1/Cog1/Slc35c1/Arcn1/Kdelr1/Copa/Alg1/Gmppa/Copb1/Gnpnat1/Mia3/Arf1/Tmed10/Dpm2/Dynll2/Pdia3/Cog6/Bet1l/Tmed9/Sec31a/Stx5/Calr/Trappc4/Lman1/Sec22b/Arfgap3/Alg2/Ddost/Copz2/Tmed3/Tusc3/St6galnac4/Trappc2l/Kdelr3
REACTOME_METABOLISM_OF_AMINO_ACIDS_AND_DERIVATIVES	REACTOME_METABOLISM_OF_AMINO_ACIDS_AND_DERIVATIVES	50	-0.2616	-1.33493	0.106855	0.293282	0.227351	683	tags=74%, list=42%, signal=44%	Pdhx/Rpl10/Rps15/Got2/Aimp1/Rpl18a/Pycr2/Ethe1/Dlst/Rpl10a/Bckdhb/Rpl15/Rpl26/Ppm1k/Fah/Bckdk/Rpl34/Paox/Bckdha/Txnrd1/Rps7/Rpl35/Rpl24/Serinc4/Rpl37a/Rpl27/Rpsa/Glud1/Ckb/Sdsl/Rpl36/Serinc2/Phgdh/Rps25/Rpl22/Rps27/Pycr1
REACTOME_SIGNALING_BY_NTRKS	REACTOME_SIGNALING_BY_NTRKS	14	0.429718	1.46523	0.1079	0.294065	0.227957	742	tags=86%, list=46%, signal=47%	Egr1/Irs2/Sh3gl3/Rapgef1/Srf/Rit1/Nab1/Nelfb/LOC100911248/Ptpn11/Crk/Ap2a1
