# Supplementary material for: The IDI1/SREBP2 axis drives intrahepatic cholestasis and is a treatment target of San-Huang-Cai-Zhu formula identified by sequencing and experiments
Source: Front Pharmacol. 2023 Feb 8;14:1093934. doi: 10.3389/fphar.2023.1093934 (PMC9944032; doi:10.3389/fphar.2023.1093934)
Supplement: Supplementary file 4 [file Table9.XLSX]

## Sheet: Plan1
	TC concentration mmol/mL	Protein Concentration mg/ml	TC mmol/mg protein
Normal1	513.605	15.691	32.7325
Normal2	583.727	13.5035	43.2278
Normal3	471.532	11.0797	42.5582
Normal4	366.787	12.8035	28.6474
Normal5	578.03	13.1447	43.9744
Normal6	365.473	30.2334	12.0884
AIC1	1045.22	16.0235	65.2303
AIC2	1086.41	16.3122	66.6013
AIC3	1117.53	17.6684	63.2502
AIC4	1241.56	15.446	80.3806
AIC5	738.434	14.3697	51.3883
AIC6	910.671	18.7534	48.5603
SHCZF1	368.979	10.4497	35.31
SHCZF2	613.529	13.3985	45.7909
SHCZF3	619.226	12.751	48.5629
SHCZF4	532.012	11.1322	47.7904
SHCZF5	350.133	10.056	34.8183
SHCZF6	539.024	10.7297	50.2366
UDCA1	237.032	14.3028	16.5724
UDCA2	474.437	15.1959	31.2214
UDCA3	258.998	13.7105	18.8905
UDCA4	177.47	11.661	15.2191
UDCA5	575.819	16.2583	35.4169
UDCA6	324.897	15.4968	20.9654
