# Supplementary material for: The IDI1/SREBP2 axis drives intrahepatic cholestasis and is a treatment target of San-Huang-Cai-Zhu formula identified by sequencing and experiments
Source: Front Pharmacol. 2023 Feb 8;14:1093934. doi: 10.3389/fphar.2023.1093934 (PMC9944032; doi:10.3389/fphar.2023.1093934)
Supplement: Supplementary file 5 [file Table6.XLSX]

## Sheet: Sheet 1
ID	Description	setSize	enrichmentScore	NES	pvalue	p.adjust	qvalues	rank	leading_edge	core_enrichment
REACTOME_INNATE_IMMUNE_SYSTEM	REACTOME_INNATE_IMMUNE_SYSTEM	403	0.382241	2.28686	0.00162602	0.0225018	0.0159648	1465	tags=42%, list=26%, signal=34%	Lcn2/Orm1/Nfkb2/Relb/Psmb9/Lyz2/Anxa2/Tnfaip3/Fabp5/Lbp/Tubb5/Lgals3/App/Cxcl1/Psmb10/Clu/Fgr/Birc3/Actb/Cd63/Ikbke/C1s/Fcnb/Hebp2/Impdh1/Nfkbia/S100a11/Nfkb1/Manba/Cd44/Sirpa/Hp/Sptan1/Dynlt1/Nlrc4/Qsox1/Tubb4b/Isg15/Psmb8/Cr1l/S100a8/Myo1c/Apaf1/Cd47/Irf7/Cotl1/Tollip/Casp4/Cfl1/Txn1/Hk3/Cap1/Dusp3/Tmbim1/Tyrobp/Cyba/Acly/Ripk3/Enpp4/Dynll1/Cab39/Ctsl/Cstb/Bcl10/Nme2/Lgmn/Olr1/Polr3g/Xrcc5/Bcl2…
REACTOME_DEVELOPMENTAL_BIOLOGY	REACTOME_DEVELOPMENTAL_BIOLOGY	308	0.291375	1.69472	0.00163934	0.0225018	0.0159648	926	tags=25%, list=16%, signal=22%	Rnd1/Tubb6/Krt8/Krt18/Cdkn1a/Rhoc/Psmb9/Ppl/Hmgcr/Cyp51/Rras/Psmb10/Myh10/Actb/Rhob/Sema4a/Nfkb1/Ablim3/Dpysl2/Med9/Gfra3/Ajuba/Sptan1/Plxnb1/Tubb4b/Slc2a2/Psmb8/Itgb1/Rpl3/Cfl1/Dag1/Cap1/Myc/Pfn1/Dsg2/Msn/Tyrobp/Shtn1/Unc5b/Rps4y2/Srebf2/Ezr/Psen2/Ctnna1/Rps27l/Prss8/Sptbn1/Fabp4/Limk2/Lamc1/Sdcbp/Agrn/Rplp1/Klf4/Actr2/Rps5/Rpl29/Cdc42/Actr3/Cebpd/Rplp0/Vasp/Stat3/Pak1/Rbbp7/LOC684988/Uba52/Rac1…
REACTOME_HEMOSTASIS	REACTOME_HEMOSTASIS	238	0.402816	2.278	0.00165289	0.0225018	0.0159648	1309	tags=40%, list=23%, signal=32%	Tubb6/S100a10/Tagln2/Orm1/Kng1/Timp1/Cxadr/Anxa2/Gnai1/App/Kif12/Clu/F11r/Fgr/Pdgfa/Actb/Serpine1/Cd9/Rhob/Epcam/Cd63/Sri/Procr/Cd44/Sirpa/Pde5a/Qsox1/Tubb4b/Wdr1/Gnai2/Apoa1/Thbs1/Plat/Lgals3bp/Itgb1/Cd47/Cfl1/Anxa5/Col1a1/Cap1/Tmsb4x/Maff/Pfn1/Flna/Cd99/Kif3a/Slc3a2/Maged2/Kif1b/Tp53/Tf/Kif22/Olr1/Sdc4/Wee1/Itgb2/Ywhaz/Plau/Gng12/Jam2/Mafk/Cdc42/Rarres2/Cd74/Aldoa/Rac1/Ppp2cb/Thbd/Gngt2/Serpinb…
REACTOME_INFECTIOUS_DISEASE	REACTOME_INFECTIOUS_DISEASE	287	0.350461	2.01787	0.00165289	0.0225018	0.0159648	1532	tags=43%, list=27%, signal=33%	Tubb6/Nfkb2/Psmb9/Gnai1/Tubb5/Gucy2c/App/Psmb10/Fgr/Ggt1/Actb/Cd9/Impdh1/Dusp16/Nfkb1/Tubb4b/Rhbdf2/Isg15/Gnai2/Psmb8/Fen1/Xpo1/Itgb1/Rpl3/Myo1c/Cdh1/Txn1/Cyba/Dynll1/Rps4y2/Ranbp1/Jak3/Ctsl/Rnf213/Rps27l/Kpna3/Ran/Xrcc5/Gng12/Nmt2/Rplp1/Actr2/Rps5/Rpl29/Cdc42/Entpd5/Nelfe/Actr3/Cebpd/Rplp0/Ap1s1/Gtf2f1/Rbbp7/Fkbp1a/LOC684988/Nup210/Uba52/Rac1/Gngt2/LOC102555453/Hmga1/Ap2a1/Hck/Vps36/Arpc2/Rps4x/…
REACTOME_CYTOKINE_SIGNALING_IN_IMMUNE_SYSTEM	REACTOME_CYTOKINE_SIGNALING_IN_IMMUNE_SYSTEM	328	0.351716	2.0569	0.00166113	0.0225018	0.0159648	1306	tags=36%, list=23%, signal=29%	Lcn2/Tnfrsf12a/Osmr/Ccnd1/Ifitm3/Nfkb2/Relb/Cdkn1a/Timp1/Psmb9/Anxa2/Lbp/Oasl/Nrg1/App/Cxcl1/Psmb10/Cxcl10/Egr1/Mx2/Gbp3/Icam1/Birc3/Pdgfa/Actb/Nfkbia/Dusp16/Il17rb/Nfkb1/Cd44/Gfra3/Sptan1/Vim/Isg15/Psmb8/Ptk2b/Itgb1/Clcf1/Irf7/Hmox1/Tollip/Cfl1/Ccl12/Myc/Rsad2/Il1rn/Dusp3/Isg20/Pea15/Flna/Msn/Ifngr2/Jak3/Fnta/Btc/Tp53/Sptbn1/Kpna3/Ifi30/Lcp1/Bcl2/Itgb2/Ywhaz/Ccl4/Trim35/Uba7/Cdc42/Ikbkb/Cebpd/Rp…
REACTOME_METABOLISM_OF_RNA	REACTOME_METABOLISM_OF_RNA	273	0.341119	1.95057	0.00166113	0.0225018	0.0159648	2752	tags=81%, list=49%, signal=44%	Psmb9/Psmb10/Snrpa/Psmb8/Xpo1/Rpl3/Gemin8/Snrpd1/Nop58/Cstf3/Gar1/Rps4y2/Mphosph6/Hnrnpa3/Rps27l/Ran/Prpf19/Snrpf/Adat2/Ywhaz/Pno1/Ppil1/Rplp1/Nt5c3b/Rps5/Rpl29/Wdr12/Pus1/Rpp38/Exosc1/Nol9/Rplp0/Gtf2f1/LOC684988/Nup210/Uba52/Snrpd3/Trmt6/LOC102555453/Rps4x/Ddx39a/Mapkapk2/Ppih/Snrpg/Nup107/Ndc1/Smn1/Lsm4/Hnrnpa1/Rps27a/Pelp1/Hnrnpm/Lsm3/Srsf2/Ddx21/Eftud2/Cstf2/Rpl18a/Rpl8/Nxt1/Nup93/Rpl32/Trmt1…
REACTOME_CELL_CYCLE	REACTOME_CELL_CYCLE	246	0.435313	2.46042	0.00166389	0.0225018	0.0159648	1565	tags=50%, list=28%, signal=38%	Tubb6/Ccnd1/Mcm5/Cdkn1a/Psmb9/Mcm6/Tubb5/Mcm3/Psmb10/Tyms/Mcm2/Gmnn/Ajuba/Gins4/Spc24/Gtse1/Tubb4b/Ywhah/Tk1/Psmb8/Fen1/Xpo1/Pold1/Zwint/Cdk1/Cdca8/Prim1/Mcm7/Myc/Lbr/Aurkb/Cdt1/Mad2l1/Gins1/Cdkn2b/Pold2/Gar1/Dynll1/Rbbp8/Cenph/Pcna/Pkmyt1/Dscc1/Tp53/Rfc3/Lpin3/Ran/Ywhaq/Anapc2/Wee1/Smc2/Ten1/Tpx2/Lmna/Ywhaz/Spc25/Rmi2/Rpa2/Ccne1/Dctn1/Mcm4/Rfc4/Haus7/Rfc2/Rbl1/Rbbp7/Nup210/Uba52/Ppp2cb/Chtf18/Ha…
REACTOME_NERVOUS_SYSTEM_DEVELOPMENT	REACTOME_NERVOUS_SYSTEM_DEVELOPMENT	201	0.354795	1.96761	0.00166945	0.0225018	0.0159648	970	tags=29%, list=17%, signal=25%	Rnd1/Tubb6/Rhoc/Psmb9/Hmgcr/Cyp51/Rras/Psmb10/Myh10/Actb/Rhob/Sema4a/Ablim3/Dpysl2/Gfra3/Sptan1/Plxnb1/Tubb4b/Psmb8/Itgb1/Rpl3/Cfl1/Dag1/Cap1/Pfn1/Msn/Tyrobp/Shtn1/Unc5b/Rps4y2/Srebf2/Ezr/Psen2/Rps27l/Sptbn1/Limk2/Lamc1/Sdcbp/Agrn/Rplp1/Actr2/Rps5/Rpl29/Cdc42/Actr3/Rplp0/Vasp/Pak1/LOC684988/Uba52/Rac1/LOC102555453/Ap2a1/Arpc2/Rps4x/Arpc3/Arpc4/LOC100909441/LOC108348064
NABA_MATRISOME	NABA_MATRISOME	206	0.343894	1.90846	0.0016835	0.0225018	0.0159648	649	tags=27%, list=11%, signal=25%	Ccl9/S100a10/Lamc2/Kng1/Timp1/Igfbp2/Anxa2/Il17b/S100a4/Nrg1/Lgals3/Cxcl1/Mmp20/Cxcl10/Anxa7/Pdgfa/Serpine1/Sema4a/Fcnb/S100a11/S100a6/Anxa4/Igfbp1/Plxnb1/Serpinb9/Thbs1/Pcolce/Plat/Mmp15/S100a8/Cxcl9/Clcf1/Serpina7/Anxa5/Col1a1/Ccl12/Fst/Hpx/Il1rn/Mfge8/Gdf15/Lgals1/Scube3/Ctsl/Cstb/Serpinh1/Btc/Anxa13/Ccl6/Sdc4/Lamc1/Plau/Ctsz/Mmp24/Clec10a/Agrn
REACTOME_ADAPTIVE_IMMUNE_SYSTEM	REACTOME_ADAPTIVE_IMMUNE_SYSTEM	268	0.268335	1.52793	0.00168634	0.0225018	0.0159648	942	tags=23%, list=17%, signal=20%	Tubb6/Ifitm3/Psmb9/Ppl/Cxadr/Psmb10/Icam1/Tapbp/Nfkbia/Nfkb1/Herc6/Zbtb16/Tubb4b/Npdc1/Psmb8/Itgb1/Nectin2/Cdh1/Col1a1/Ube2e2/Cd99/Kif3a/Tyrobp/Cyba/Pik3ap1/Dynll1/Ctsl/Rnf213/Bcl10/Lilrb4/Lgmn/Kif22/Anapc2/Ifi30/Thop1/Itgb2/Ywhaz/Blmh/Dctn1/Lrsam1/Uba7/Cdc42/Cd74/Spsb4/Ikbkb/Ap1s1/Btnl2/Vasp/Pak1/Ncf4/Fkbp1a/Uba52/Rac1/Ppp2cb/Ap2a1/Cd300le/Cd300lf/Ctsd/Trim21/Capzb/Rab7a
REACTOME_CELLULAR_RESPONSES_TO_EXTERNAL_STIMULI	REACTOME_CELLULAR_RESPONSES_TO_EXTERNAL_STIMULI	231	0.279179	1.56697	0.00168634	0.0225018	0.0159648	1575	tags=39%, list=28%, signal=29%	Gpx2/Tubb6/Cdkn1a/Psmb9/Psmb10/Csrp1/Nfkb1/Ajuba/Tubb4b/Id1/Asns/Cryab/Psmb8/Rpl3/Txn1/Ets2/Cdkn2b/Mov10/Cyba/Dynll1/Rps4y2/Serpinh1/Tp53/Rps27l/Anapc2/Atf3/Rpa2/Ccne1/Dctn1/Rplp1/Cabin1/Rps5/Rpl29/Rplp0/Stat3/Rbbp7/Ncf4/LOC684988/Nup210/Uba52/LOC102555453/Hmga1/Rps4x/Ywhae/Mapkapk2/Capzb/Nup107/LOC100909441/Ndc1/Tnfrsf21/Sh3bp4/Hspa4/Rps27a/Gpx3/Rad50/Rpl18a/Rpl8/Rela/Gsr/Nup93/Rpl32/Psme1/Map4k…
REACTOME_CELL_CYCLE_MITOTIC	REACTOME_CELL_CYCLE_MITOTIC	193	0.483153	2.65881	0.00169205	0.0225018	0.0159648	1565	tags=54%, list=28%, signal=40%	Tubb6/Ccnd1/Mcm5/Cdkn1a/Psmb9/Mcm6/Tubb5/Mcm3/Psmb10/Tyms/Mcm2/Gmnn/Ajuba/Gins4/Spc24/Gtse1/Tubb4b/Tk1/Psmb8/Fen1/Xpo1/Pold1/Zwint/Cdk1/Cdca8/Prim1/Mcm7/Myc/Lbr/Aurkb/Cdt1/Mad2l1/Gins1/Cdkn2b/Pold2/Dynll1/Cenph/Pcna/Pkmyt1/Tp53/Rfc3/Lpin3/Ran/Anapc2/Wee1/Smc2/Tpx2/Lmna/Spc25/Rpa2/Ccne1/Dctn1/Mcm4/Rfc4/Haus7/Rfc2/Rbl1/Nup210/Uba52/Ppp2cb/Haus4/Ywhae/Ska2/Rangap1/Prim2/Nup107/LOC100909441/Ndc1/Tubg…
REACTOME_NEUTROPHIL_DEGRANULATION	REACTOME_NEUTROPHIL_DEGRANULATION	210	0.393826	2.1902	0.00169779	0.0225018	0.0159648	1457	tags=44%, list=26%, signal=34%	Lcn2/Orm1/Lyz2/Anxa2/Fabp5/Tubb5/Lgals3/Cxcl1/Fgr/Cd63/Fcnb/Hebp2/Impdh1/S100a11/Nfkb1/Manba/Cd44/Sirpa/Hp/Sptan1/Dynlt1/Qsox1/Tubb4b/Cr1l/S100a8/Apaf1/Cd47/Cotl1/Tollip/Hk3/Cap1/Tmbim1/Tyrobp/Cyba/Acly/Enpp4/Dynll1/Cab39/Cstb/Nme2/Olr1/Xrcc5/Itgb2/Plau/Ctsz/Sdcbp/Cd93/Snap29/Actr2/Ckap4/Aldoa/Rac1/Dbnl/Aprt/Mnda/Igf2r/Gusb/Ctsd/Iqgap1/Adgre5/Rab7a/Asah1/Fcer1g/Gca/Vat1/Itgav/Arsb/Lamp1/Plaur/Syn…
WP_VEGFAVEGFR2_SIGNALING_PATHWAY	WP_VEGFAVEGFR2_SIGNALING_PATHWAY	215	0.297485	1.66005	0.00169779	0.0225018	0.0159648	1921	tags=50%, list=34%, signal=34%	Rnd1/Ccnd1/Rhoc/Cnp/Acacb/Csrp1/Egr1/Icam1/Nfkbia/Rcn1/Nfkb1/Acot9/Tpm3/Ptk2b/Itgb1/Myo1c/Cfl1/Txn1/Tmsb4x/Ccl12/Tkt/Rcan1/Pfn1/Sh3bgrl3/Mov10/Gipc1/Ezr/Fas/Ctnna1/Capn2/Bcl2/Plau/Prkaa1/Sdcbp/Tead4/Ocln/Cdc42/Ier5/Stat3/Pak1/Aldoa/Flii/Rac1/Flnb/Ap2a1/Ywhae/Mapkapk2/Fmnl3/Iqgap1/Capzb/LOC100909441/Calu/Rack1/Arf4/Afdn/Srpk1/Anxa1/Itgav/Ppp1ca/Plaur/Adrb2/Rpl18a/Rela/Stat6/Ssr4/Ptpn1/Ndrg1/Eif3d/…
REACTOME_SIGNALING_BY_INTERLEUKINS	REACTOME_SIGNALING_BY_INTERLEUKINS	187	0.360153	1.9681	0.00171821	0.0225018	0.0159648	1227	tags=34%, list=22%, signal=27%	Lcn2/Osmr/Ccnd1/Nfkb2/Cdkn1a/Timp1/Psmb9/Anxa2/Lbp/App/Cxcl1/Psmb10/Cxcl10/Icam1/Nfkbia/Il17rb/Nfkb1/Vim/Psmb8/Ptk2b/Itgb1/Clcf1/Hmox1/Tollip/Cfl1/Ccl12/Myc/Il1rn/Dusp3/Msn/Jak3/Tp53/Lcp1/Bcl2/Itgb2/Ywhaz/Ccl4/Cdc42/Ikbkb/Cebpd/Rplp0/Il3ra/Stat3/Uba52/Ppp2cb/Hck/Mapkapk2/Csf1/Csf2rb/Ccl3/Lgals9/Rps27a/Il18/Ccl19/Junb/Irak3/Anxa1/Taldo1/Sdc1/Rela/Pitpna/Stat6/Psme1
NABA_MATRISOME_ASSOCIATED	NABA_MATRISOME_ASSOCIATED	159	0.36828	1.96859	0.00175131	0.0225018	0.0159648	630	tags=30%, list=11%, signal=27%	Ccl9/S100a10/Kng1/Timp1/Anxa2/Il17b/S100a4/Nrg1/Lgals3/Cxcl1/Mmp20/Cxcl10/Anxa7/Pdgfa/Serpine1/Sema4a/Fcnb/S100a11/S100a6/Anxa4/Plxnb1/Serpinb9/Plat/Mmp15/S100a8/Cxcl9/Clcf1/Serpina7/Anxa5/Ccl12/Fst/Hpx/Il1rn/Gdf15/Lgals1/Scube3/Ctsl/Cstb/Serpinh1/Btc/Anxa13/Ccl6/Sdc4/Plau/Ctsz/Mmp24/Clec10a
REACTOME_SIGNALING_BY_RHO_GTPASES	REACTOME_SIGNALING_BY_RHO_GTPASES	160	0.33945	1.81167	0.00175131	0.0225018	0.0159648	1540	tags=44%, list=27%, signal=33%	Tubb6/Rhoc/Myh10/Actb/Rhob/Spc24/Tubb4b/Ywhah/Xpo1/Itgb1/Tax1bp3/Zwint/S100a8/Cdh1/Arhgdia/Cdca8/Cfl1/Syde1/Pfn1/Aurkb/Flna/Mad2l1/Cyba/Dynll1/Cenph/Ctnna1/Ywhaq/Limk2/Ywhaz/Spc25/Actr2/Rhpn1/Cdc42/Actr3/Pak1/Ncf4/Rac1/Ppp2cb/Arpc2/Arhgap8/Ywhae/Ska2/Fmnl3/Arpc3/Arpc4/Iqgap1/Rangap1/Nup107/LOC100909441/Arpc1a/Zwilch/Kntc1/Cenpm/Mapre1/Dsn1/Ywhag/Ppp2r1a/Rhoa/Trio/Cdc25c/Prkcz/Ncf2/Bub3/Limk1/Rac2…
REACTOME_PLATELET_ACTIVATION_SIGNALING_AND_AGGREGATION	REACTOME_PLATELET_ACTIVATION_SIGNALING_AND_AGGREGATION	126	0.405873	2.08159	0.00177936	0.0225018	0.0159648	1549	tags=47%, list=27%, signal=35%	Tagln2/Orm1/Kng1/Timp1/Gnai1/App/Clu/Pdgfa/Serpine1/Cd9/Rhob/Cd63/Qsox1/Wdr1/Gnai2/Apoa1/Thbs1/Lgals3bp/Cfl1/Anxa5/Col1a1/Cap1/Tmsb4x/Pfn1/Flna/Maged2/Tf/Ywhaz/Gng12/Cdc42/Rarres2/Aldoa/Rac1/Gngt2/Fam3c/Gnb1/Calu/Fam49b/Gng5/Itih4/Actn1/Fcer1g/Gas6/Abcc4/Arrb1/Gnai3/Ptpn1/Gng10/Ola1/Rhoa/Prkcz/Hgf/Fermt3/Rac2/Tmx3/Cyb5r1/Gnb2/Actn4/Rap1b
REACTOME_CELL_CYCLE_CHECKPOINTS	REACTOME_CELL_CYCLE_CHECKPOINTS	113	0.472772	2.38567	0.00178571	0.0225018	0.0159648	1565	tags=54%, list=28%, signal=40%	Mcm5/Cdkn1a/Psmb9/Mcm6/Mcm3/Psmb10/Mcm2/Spc24/Gtse1/Ywhah/Psmb8/Xpo1/Zwint/Cdk1/Cdca8/Mcm7/Aurkb/Mad2l1/Dynll1/Rbbp8/Cenph/Pkmyt1/Tp53/Rfc3/Ywhaq/Anapc2/Wee1/Ywhaz/Spc25/Rmi2/Rpa2/Ccne1/Mcm4/Rfc4/Rfc2/Uba52/Ppp2cb/Ywhae/Ska2/Rangap1/Nup107/Rps27a/Rad50/Zwilch/Kntc1/Nsd2/Cenpm/Mapre1/Dsn1/Psme1/Topbp1/Ywhag/Ppp2r1a/Cdc25c/Bub3/Psmd8/Dync1i2/Nup160/Anapc15/Anapc4/Anapc1
REACTOME_M_PHASE	REACTOME_M_PHASE	127	0.426666	2.18692	0.00178571	0.0225018	0.0159648	1565	tags=50%, list=28%, signal=37%	Tubb6/Psmb9/Tubb5/Psmb10/Spc24/Tubb4b/Psmb8/Xpo1/Zwint/Cdk1/Cdca8/Lbr/Aurkb/Mad2l1/Dynll1/Cenph/Lpin3/Ran/Anapc2/Smc2/Lmna/Spc25/Dctn1/Haus7/Nup210/Uba52/Ppp2cb/Haus4/Ywhae/Ska2/Rangap1/Nup107/LOC100909441/Ndc1/Tubgcp2/Nek6/Banf1/Chmp4bl1/Rps27a/Zwilch/Lpin2/Kntc1/Cenpm/Nup93/Mapre1/Dsn1/Psme1/Ywhag/Nup205/Ppp2r1a/Fgfr1op/Kmt5a/Nme7/Bub3/Psmd8/Nup155/Dync1i2/Csnk1d/Aaas/Nup160/H3f3b/Anapc15/Anapc…
WP_IL18_SIGNALING_PATHWAY	WP_IL18_SIGNALING_PATHWAY	113	0.393071	1.98348	0.00178571	0.0225018	0.0159648	1210	tags=44%, list=21%, signal=36%	Nfkb2/Timp1/Cxcl16/Tnfaip3/Acacb/Cxcl1/Icam1/Birc3/Nfkbia/Rfx5/Nfkb1/Btg2/Nsmf/Kifc3/Hmox1/Col1a1/Tmsb4x/Ccl12/Cldn3/Arl4d/Fas/Tp53/Tf/Bax/Sdc4/Atf3/Bcl2/Hps1/Acta2/Prkaa1/Ccl4/Ikbkb/Itm2c/Lmnb2/Pla2g7/Rangap1/Lrrfip1/Cox17/Mtch1/Ccl3/Parp1/Uggt1/Tmem165/Il18/Ccl19/Cd83/Tomm40/Grn/Rela/Stoml1
REACTOME_G2_M_CHECKPOINTS	REACTOME_G2_M_CHECKPOINTS	67	0.489067	2.27043	0.00181488	0.0225018	0.0159648	1279	tags=46%, list=23%, signal=36%	Mcm5/Psmb9/Mcm6/Mcm3/Psmb10/Mcm2/Gtse1/Ywhah/Psmb8/Cdk1/Mcm7/Rbbp8/Pkmyt1/Tp53/Rfc3/Ywhaq/Wee1/Ywhaz/Rmi2/Rpa2/Mcm4/Rfc4/Rfc2/Uba52/Ywhae/Rps27a/Rad50/Nsd2/Psme1/Topbp1/Ywhag
REACTOME_INFLUENZA_INFECTION	REACTOME_INFLUENZA_INFECTION	67	0.461338	2.1417	0.00181488	0.0225018	0.0159648	2344	tags=79%, list=41%, signal=47%	Isg15/Xpo1/Rpl3/Rps4y2/Rps27l/Kpna3/Ran/Rplp1/Rps5/Rpl29/Rplp0/Gtf2f1/LOC684988/Nup210/Uba52/LOC102555453/Rps4x/Nup107/Ndc1/Parp1/Rps27a/Rpl18a/Rpl8/Nup93/Rpl32/Nup205/Rpl23/Rpl14/LOC108349606/Nup155/Rps11/Aaas/Nup160/Rpl30/Cltc/Clta/Canx/Rps3/Kpnb1/Sec13/Nup54/Nup153/Rpsa/Rpl18/Calr/Tpr/Rpl35/Polr2e/Nup85/Polr2b/Nup133/Rae1/Polr2g
REACTOME_MITOTIC_METAPHASE_AND_ANAPHASE	REACTOME_MITOTIC_METAPHASE_AND_ANAPHASE	89	0.447321	2.15769	0.00183486	0.0225018	0.0159648	1758	tags=57%, list=31%, signal=40%	Tubb6/Psmb9/Psmb10/Spc24/Tubb4b/Psmb8/Xpo1/Zwint/Cdk1/Cdca8/Lbr/Aurkb/Mad2l1/Dynll1/Cenph/Ran/Anapc2/Lmna/Spc25/Uba52/Ppp2cb/Ska2/Rangap1/Nup107/LOC100909441/Ndc1/Banf1/Chmp4bl1/Rps27a/Zwilch/Kntc1/Cenpm/Nup93/Mapre1/Dsn1/Psme1/Nup205/Ppp2r1a/Bub3/Psmd8/Nup155/Dync1i2/Nup160/Anapc15/Anapc4/Anapc1/Cdc16/Cc2d1b/Vrk2/Anapc5/Psma7
REACTOME_MITOTIC_G1_PHASE_AND_G1_S_TRANSITION	REACTOME_MITOTIC_G1_PHASE_AND_G1_S_TRANSITION	69	0.546408	2.54345	0.00184162	0.0225018	0.0159648	826	tags=38%, list=15%, signal=33%	Ccnd1/Mcm5/Cdkn1a/Psmb9/Mcm6/Mcm3/Psmb10/Tyms/Mcm2/Gmnn/Tk1/Psmb8/Cdk1/Prim1/Mcm7/Myc/Cdt1/Cdkn2b/Pcna/Wee1/Rpa2/Ccne1/Mcm4/Rbl1/Uba52/Ppp2cb
REACTOME_RESPONSE_TO_ELEVATED_PLATELET_CYTOSOLIC_CA2_	REACTOME_RESPONSE_TO_ELEVATED_PLATELET_CYTOSOLIC_CA2_	69	0.513225	2.38899	0.00184162	0.0225018	0.0159648	1111	tags=46%, list=20%, signal=38%	Tagln2/Orm1/Kng1/Timp1/App/Clu/Pdgfa/Serpine1/Cd9/Cd63/Qsox1/Wdr1/Apoa1/Thbs1/Lgals3bp/Cfl1/Anxa5/Cap1/Tmsb4x/Pfn1/Flna/Maged2/Tf/Rarres2/Aldoa/Fam3c/Calu/Fam49b/Itih4/Actn1/Gas6/Abcc4
REACTOME_RHO_GTPASE_EFFECTORS	REACTOME_RHO_GTPASE_EFFECTORS	107	0.524072	2.61168	0.00184502	0.0225018	0.0159648	1528	tags=61%, list=27%, signal=45%	Tubb6/Rhoc/Myh10/Actb/Rhob/Spc24/Tubb4b/Ywhah/Xpo1/Itgb1/Tax1bp3/Zwint/S100a8/Cdh1/Cdca8/Cfl1/Pfn1/Aurkb/Flna/Mad2l1/Cyba/Dynll1/Cenph/Ctnna1/Ywhaq/Limk2/Ywhaz/Spc25/Actr2/Rhpn1/Cdc42/Actr3/Pak1/Ncf4/Rac1/Ppp2cb/Arpc2/Ywhae/Ska2/Fmnl3/Arpc3/Arpc4/Iqgap1/Rangap1/Nup107/LOC100909441/Arpc1a/Zwilch/Kntc1/Cenpm/Mapre1/Dsn1/Ywhag/Ppp2r1a/Rhoa/Cdc25c/Prkcz/Ncf2/Bub3/Limk1/Rac2/Dync1i2/Wasf2/Nup160/H3f3b
REACTOME_SEPARATION_OF_SISTER_CHROMATIDS	REACTOME_SEPARATION_OF_SISTER_CHROMATIDS	70	0.456686	2.1273	0.00184502	0.0225018	0.0159648	1618	tags=53%, list=29%, signal=38%	Tubb6/Psmb9/Psmb10/Spc24/Tubb4b/Psmb8/Xpo1/Zwint/Cdca8/Aurkb/Mad2l1/Dynll1/Cenph/Anapc2/Spc25/Uba52/Ppp2cb/Ska2/Rangap1/Nup107/LOC100909441/Rps27a/Zwilch/Kntc1/Cenpm/Mapre1/Dsn1/Psme1/Ppp2r1a/Bub3/Psmd8/Dync1i2/Nup160/Anapc15/Anapc4/Anapc1/Cdc16
REACTOME_EXTRACELLULAR_MATRIX_ORGANIZATION	REACTOME_EXTRACELLULAR_MATRIX_ORGANIZATION	85	0.466167	2.22096	0.00185185	0.0225018	0.0159648	1208	tags=47%, list=21%, signal=38%	Lamc2/Timp1/App/Mmp20/F11r/Icam1/Pdgfa/Serpine1/Cd44/Thbs1/Pcolce/Mmp15/Itgb1/Cd47/Cdh1/Dag1/Col1a1/Scube3/Ctsl/Serpinh1/Capn2/Sdc4/Itgb2/Lamc1/Mmp24/Agrn/Jam2/Dmd/Col18a1/Ctsd/Capn5/Itga6/Actn1/Col12a1/Emilin2/Itgav/Colgalt1/Col6a3/Sdc1/Plod2
BIOCARTA_NUCLEARRS_PATHWAY	BIOCARTA_NUCLEARRS_PATHWAY	13	-0.674025	-2.0611	0.00185529	0.0225018	0.0159648	540	tags=69%, list=10%, signal=63%	Nr0b2/Pparg/Abcd3/Cyp4b1/Ppara/Nr1h4/Cyp2e1/Cyp4a1/Cyp8b1
KEGG_BETA_ALANINE_METABOLISM	KEGG_BETA_ALANINE_METABOLISM	15	-0.68437	-2.1831	0.00185529	0.0225018	0.0159648	1299	tags=87%, list=23%, signal=67%	Aldh1b1/Cndp1/Upb1/Aldh7a1/Acadm/Mlycd/Aldh3a2/Dpys/Hadha/Aldh2/Dpyd/Abat/Ehhadh
KEGG_DRUG_METABOLISM_CYTOCHROME_P450	KEGG_DRUG_METABOLISM_CYTOCHROME_P450	15	-0.595738	-1.90037	0.00185529	0.0225018	0.0159648	1004	tags=60%, list=18%, signal=49%	Aldh1a3/Maob/Mgst1/Mgst3/Gstz1/Cyp2e1/Cyp3a18/Adh7/Fmo1
REACTOME_CILIUM_ASSEMBLY	REACTOME_CILIUM_ASSEMBLY	86	0.460469	2.19899	0.00185529	0.0225018	0.0159648	1928	tags=65%, list=34%, signal=44%	Tubb6/Tubb5/Sstr3/Tubb4b/Cdk1/Bbs7/Kif3a/Dynll1/Dctn1/Arl6/Haus7/Wdr35/Ift22/Haus4/Ywhae/Tmem67/LOC100909441/Arf4/Ttc8/Trip11/Cep89/Ttc26/Smo/Tctex1d2/Ift43/Mapre1/Cct5/Ift122/Ywhag/Ppp2r1a/Fgfr1op/Fbf1/Rp2/Cct8/Dync1i2/Csnk1d/Mks1/Bbs1/Cct3/Exoc4/Traf3ip1/Dynlrb1/Cct2/Ift81/Cenpj/Kifap3/Ift88/Ift27/Clasp1/Kif3b/Bbip1/Ift172/Tmem216/Ift74/Bbs5/Haus8
REACTOME_GLYOXYLATE_METABOLISM_AND_GLYCINE_DEGRADATION	REACTOME_GLYOXYLATE_METABOLISM_AND_GLYCINE_DEGRADATION	15	-0.748242	-2.38684	0.00185529	0.0225018	0.0159648	942	tags=80%, list=17%, signal=67%	Grhpr/Gcsh/Pdhb/Hao1/Dbt/Bckdhb/Got2/Pxmp2/Bckdha/Prodh2/Dao/Agxt
REACTOME_SUMOYLATION_OF_INTRACELLULAR_RECEPTORS	REACTOME_SUMOYLATION_OF_INTRACELLULAR_RECEPTORS	15	-0.595278	-1.8989	0.00185529	0.0225018	0.0159648	1965	tags=87%, list=35%, signal=57%	Nr3c1/Nr1i2/Rara/Nr3c2/Pias4/Pias1/Thra/Rxra/Ube2i/Pparg/Thrb/Ppara/Nr1h4
WP_MITOCHONDRIAL_LCFATTY_ACID_BETAOXIDATION	WP_MITOCHONDRIAL_LCFATTY_ACID_BETAOXIDATION	15	-0.655212	-2.09009	0.00185529	0.0225018	0.0159648	671	tags=67%, list=12%, signal=59%	Acadvl/Hadha/Acads/Cpt1a/Eci1/Slc25a20/Cpt2/Hadh/Ehhadh/Acsl1
REACTOME_MITOTIC_G2_G2_M_PHASES	REACTOME_MITOTIC_G2_G2_M_PHASES	73	0.471136	2.20413	0.00185874	0.0225018	0.0159648	1460	tags=48%, list=26%, signal=36%	Tubb6/Cdkn1a/Psmb9/Tubb5/Psmb10/Ajuba/Gtse1/Tubb4b/Psmb8/Xpo1/Cdk1/Dynll1/Pkmyt1/Tp53/Wee1/Tpx2/Dctn1/Haus7/Uba52/Ppp2cb/Haus4/Ywhae/LOC100909441/Tubgcp2/Rps27a/Mapre1/Psme1/Ywhag/Ppp2r1a/Fgfr1op/Cdc25c/Nme7/Psmd8/Dync1i2/Csnk1d
REACTOME_S_PHASE	REACTOME_S_PHASE	77	0.517292	2.44656	0.0018622	0.0225018	0.0159648	719	tags=35%, list=13%, signal=31%	Ccnd1/Mcm5/Cdkn1a/Psmb9/Mcm6/Mcm3/Psmb10/Mcm2/Gins4/Psmb8/Fen1/Pold1/Prim1/Mcm7/Myc/Cdt1/Gins1/Pold2/Pcna/Rfc3/Anapc2/Wee1/Rpa2/Ccne1/Mcm4/Rfc4/Rfc2
REACTOME_INTERFERON_SIGNALING	REACTOME_INTERFERON_SIGNALING	74	0.471636	2.21294	0.00186567	0.0225018	0.0159648	1504	tags=53%, list=27%, signal=39%	Ifitm3/Oasl/Egr1/Mx2/Gbp3/Icam1/Cd44/Isg15/Psmb8/Irf7/Rsad2/Isg20/Flna/Ifngr2/Kpna3/Ifi30/Trim35/Uba7/Nup210/Uba52/Flnb/Trim21/Nup107/Ndc1/RT1-Bb/Rps27a/Gbp4/Ddx58/Nup93/Ptpn1/Irf5/Trim34/Nup205/Bst2/Samhd1/Nup155/Ptafr/Aaas/Nup160
REACTOME_BRANCHED_CHAIN_AMINO_ACID_CATABOLISM	REACTOME_BRANCHED_CHAIN_AMINO_ACID_CATABOLISM	14	-0.680282	-2.11633	0.0018797	0.0225018	0.0159648	782	tags=64%, list=14%, signal=56%	Dbt/Bckdhb/Bckdha/Hibadh/Hsd17b10/Ivd/Mccc1/Ppm1k/Acat1
REACTOME_PROGRAMMED_CELL_DEATH	REACTOME_PROGRAMMED_CELL_DEATH	83	0.442035	2.09542	0.0018797	0.0225018	0.0159648	1068	tags=41%, list=19%, signal=34%	Psmb9/Psmb10/Birc3/Sptan1/Vim/Ywhah/Psmb8/Apaf1/Cdh1/Dsg2/Appl1/Ripk3/Dynll1/Unc5b/Fas/Fnta/Tjp2/Casp7/Tp53/Ywhaq/Bax/Bcl2/Lmna/Ywhaz/Ocln/Tjp1/Bak1/Stat3/Uba52/Dbnl/Ywhae/Hmgb2/Traf2/Rps27a
REACTOME_PYRUVATE_METABOLISM	REACTOME_PYRUVATE_METABOLISM	14	-0.719185	-2.23736	0.0018797	0.0225018	0.0159648	1307	tags=86%, list=23%, signal=66%	Pdpr/Rxra/Pdk1/Pdhb/Slc16a1/Pdk2/Ldha/Pdp2/Mpc2/Gstz1/Pdk4/Hagh
REACTOME_RRNA_PROCESSING	REACTOME_RRNA_PROCESSING	80	0.39765	1.88255	0.00188324	0.0225018	0.0159648	2464	tags=78%, list=44%, signal=44%	Rpl3/Nop58/Gar1/Rps4y2/Mphosph6/Rps27l/Pno1/Rplp1/Rps5/Rpl29/Wdr12/Rpp38/Exosc1/Nol9/Rplp0/LOC684988/Uba52/LOC102555453/Rps4x/Rps27a/Pelp1/Ddx21/Rpl18a/Rpl8/Rpl32/Wdr43/Nat10/Rpl23/Rpl14/Rrp9/Nip7/LOC108349606/Pdcd11/Csnk1d/Rps11/Trmt112/Utp18/Rpl30/Nop14/Ftsj3/Mrm3/Bysl/Riok2/Tbl3/Rps3/Exosc10/Rpsa/Xrn2/Rpl18/Nol11/Dis3/Pes1/Wdr75/Rpl35/Nop2/Pwp2/Wdr46/Exosc8/Rpl11/Dkc1/Rpl36al/Ltv1
WP_GASTRIN_SIGNALING_PATHWAY	WP_GASTRIN_SIGNALING_PATHWAY	59	0.482912	2.16624	0.00189394	0.0225018	0.0159648	824	tags=36%, list=15%, signal=31%	Ccnd1/Cdkn1a/Anxa2/Egr1/Birc3/Serpine1/Rhob/Nfkbia/Nfkb1/Cd44/Itgb1/Cdh1/Myc/Eif4ebp1/Klf4/Cdc42/Tjp1/Ikbkb/Stat3/Pak1/Rac1
REACTOME_CELL_CELL_COMMUNICATION	REACTOME_CELL_CELL_COMMUNICATION	52	0.528982	2.31221	0.00190114	0.0225018	0.0159648	1050	tags=48%, list=19%, signal=40%	Lamc2/Cldn7/F11r/Actb/Cdh17/Sirpa/Sptan1/Cd2ap/Ptk2b/Itgb1/Nectin2/Cd47/Cdh1/Flna/Tyrobp/Cldn3/Ctnna1/Sptbn1/Parvb/Vasp/Pard6b/Iqgap1/Itga6/Afdn/Actn1
KEGG_CELL_CYCLE	KEGG_CELL_CYCLE	57	0.503882	2.24889	0.00190476	0.0225018	0.0159648	653	tags=39%, list=12%, signal=34%	Ccnd1/Mcm5/Cdkn1a/Mcm6/Mcm3/Mcm2/Ywhah/Cdk1/Gadd45b/Mcm7/Myc/Mad2l1/Cdkn2b/Pcna/Pkmyt1/Tp53/Ywhaq/Anapc2/Wee1/Ywhaz/Ccne1/Mcm4
WP_EBOLA_VIRUS_PATHWAY_ON_HOST	WP_EBOLA_VIRUS_PATHWAY_ON_HOST	60	0.485841	2.1745	0.00191205	0.0225018	0.0159648	1388	tags=53%, list=25%, signal=41%	Nfkb2/Relb/Rhoc/Actb/Rhob/Ikbke/Nfkb1/Itgb1/Irf7/Flna/Mfge8/Ctsl/Cav2/Clec10a/Cdc42/Pak1/Rac1/Flnb/Iqgap1/Rab7a/Itga6/Actn1/RT1-Bb/Gas6/Itgav/Ddx58/Rela/Rhoa/Npc2/Ctsb/Bst2/Eif2s1
KEGG_SPLICEOSOME	KEGG_SPLICEOSOME	55	0.477392	2.10899	0.00191571	0.0225018	0.0159648	2741	tags=95%, list=48%, signal=49%	Snrpa/Snrpd1/Hnrnpa3/Prpf19/Snrpf/Ppil1/Snrpd3/Ppih/Snrpg/Lsm4/Hnrnpa1/Hnrnpm/Lsm3/Srsf2/Eftud2/Hnrnpk/Snrpe/Alyref/Srsf3/Sf3b2/Hnrnpu/Sf3a3/Magohb/Srsf7/Srsf6/Sf3a1/Snrpa1/Cherp/Tra2a/Sf3b5/Lsm7/Ppie/Zmat2/Srsf1/Snrpb/Sf3b4/Prpf40a/Prpf38a/Eif4a3/Prpf31/Snrpd2/Sf3a2/Phf5a/Sf3b1/Ddx23/Prpf6/Snrnp40/Xab2/Dhx15/Thoc1/Puf60/Sart1
REACTOME_DNA_REPLICATION	REACTOME_DNA_REPLICATION	61	0.554226	2.50073	0.00191571	0.0225018	0.0159648	719	tags=39%, list=13%, signal=35%	Mcm5/Psmb9/Mcm6/Mcm3/Psmb10/Mcm2/Gmnn/Gins4/Psmb8/Fen1/Pold1/Prim1/Mcm7/Cdt1/Gins1/Pold2/Pcna/Rfc3/Anapc2/Rpa2/Ccne1/Mcm4/Rfc4/Rfc2
REACTOME_MITOTIC_PROMETAPHASE	REACTOME_MITOTIC_PROMETAPHASE	61	0.541533	2.44346	0.00191571	0.0225018	0.0159648	1504	tags=62%, list=27%, signal=46%	Tubb6/Tubb5/Spc24/Tubb4b/Xpo1/Zwint/Cdk1/Cdca8/Aurkb/Mad2l1/Dynll1/Cenph/Smc2/Spc25/Dctn1/Haus7/Ppp2cb/Haus4/Ywhae/Ska2/Rangap1/Nup107/LOC100909441/Tubgcp2/Nek6/Zwilch/Kntc1/Cenpm/Mapre1/Dsn1/Ywhag/Ppp2r1a/Fgfr1op/Nme7/Bub3/Dync1i2/Csnk1d/Nup160
WP_CELL_CYCLE	WP_CELL_CYCLE	55	0.500502	2.21108	0.00191571	0.0225018	0.0159648	653	tags=38%, list=12%, signal=34%	Ccnd1/Mcm5/Cdkn1a/Mcm6/Mcm3/Mcm2/Ywhah/Cdk1/Gadd45b/Mcm7/Myc/Cdkn2b/Pcna/Pkmyt1/Tp53/Ywhaq/Anapc2/Wee1/Ywhaz/Ccne1/Mcm4
WP_PYRIMIDINE_METABOLISM	WP_PYRIMIDINE_METABOLISM	43	0.487465	2.05951	0.0019305	0.0225018	0.0159648	1141	tags=49%, list=20%, signal=39%	Tyms/Tk1/Pold1/Cmpk2/Ctps1/Dctpp1/Prim1/Ctps2/Pold2/Rrm1/Upp1/Nme2/Polr3g/Dtymk/Umps/Prim2/Polr3h/Polr1e/Polr1c/Uck2/Pold4
REACTOME_INTERLEUKIN_4_AND_INTERLEUKIN_13_SIGNALING	REACTOME_INTERLEUKIN_4_AND_INTERLEUKIN_13_SIGNALING	42	0.554307	2.32687	0.00193424	0.0225018	0.0159648	790	tags=40%, list=14%, signal=35%	Lcn2/Ccnd1/Cdkn1a/Timp1/Lbp/Icam1/Vim/Itgb1/Hmox1/Ccl12/Myc/Jak3/Tp53/Bcl2/Itgb2/Cebpd/Stat3
REACTOME_REGULATION_OF_CHOLESTEROL_BIOSYNTHESIS_BY_SREBP_SREBF_	REACTOME_REGULATION_OF_CHOLESTEROL_BIOSYNTHESIS_BY_SREBP_SREBF_	42	0.583871	2.45097	0.00193424	0.0225018	0.0159648	560	tags=40%, list=10%, signal=37%	Sqle/Hmgcr/Cyp51/Mvd/Idi1/Fasn/Acacb/Fdps/Dhcr7/Insig1/Mvk/Hmgcs1/Pmvk/Scd/Fdft1/Srebf2/Ran
WP_RETINOBLASTOMA_GENE_IN_CANCER	WP_RETINOBLASTOMA_GENE_IN_CANCER	42	0.624169	2.62013	0.00193424	0.0225018	0.0159648	675	tags=52%, list=12%, signal=46%	Ccnd1/Cdkn1a/Mcm6/Mcm3/Tyms/Cdk1/Prim1/Mcm7/Myc/Cdt1/Rrm1/Pcna/Tp53/Rfc3/Wee1/Smc2/Rbp1/Rpa2/Ccne1/Mcm4/Hltf/Rfc4
WP_SPINAL_CORD_INJURY	WP_SPINAL_CORD_INJURY	42	0.569033	2.38868	0.00193424	0.0225018	0.0159648	824	tags=52%, list=15%, signal=45%	Ccnd1/Rhoc/Lgals3/Cxcl1/Cxcl10/Egr1/Icam1/Rhob/Btg2/Rtn4/Vim/Ccng1/Cdk1/Cd47/Ccl12/Myc/Tp53/C5/Apex1/Cdc42/Fkbp1a/Rac1
PID_AP1_PATHWAY	PID_AP1_PATHWAY	28	0.555883	2.10901	0.00193798	0.0225018	0.0159648	610	tags=46%, list=11%, signal=42%	Ccnd1/Timp1/Egr1/Jund/Cdk1/Trip6/Ccl12/Myc/Fosl2/Tp53/Atf3/Fabp4/Plau
WP_DNA_REPLICATION	WP_DNA_REPLICATION	24	0.739383	2.67262	0.00193798	0.0225018	0.0159648	963	tags=75%, list=17%, signal=63%	Mcm5/Mcm6/Mcm3/Mcm2/Gmnn/Pold1/Prim1/Mcm7/Cdt1/Pold2/Pcna/Rfc3/Rpa2/Mcm4/Rfc4/Rfc2/Uba52/Prim2
PID_CASPASE_PATHWAY	PID_CASPASE_PATHWAY	26	0.597122	2.22081	0.00194175	0.0225018	0.0159648	1043	tags=54%, list=18%, signal=44%	Krt18/App/Birc3/Sptan1/Vim/Apaf1/Casp4/Casp7/Bax/Bcl2/Lmna/Lmnb2/Traf2/Parp1
REACTOME_RECRUITMENT_OF_MITOTIC_CENTROSOME_PROTEINS_AND_COMPLEXES	REACTOME_RECRUITMENT_OF_MITOTIC_CENTROSOME_PROTEINS_AND_COMPLEXES	26	0.550966	2.04915	0.00194175	0.0225018	0.0159648	1460	tags=62%, list=26%, signal=46%	Tubb5/Tubb4b/Cdk1/Dynll1/Dctn1/Haus7/Haus4/Ywhae/Tubgcp2/Mapre1/Ywhag/Ppp2r1a/Fgfr1op/Nme7/Dync1i2/Csnk1d
WP_NONGENOMIC_ACTIONS_OF_125_DIHYDROXYVITAMIN_D3	WP_NONGENOMIC_ACTIONS_OF_125_DIHYDROXYVITAMIN_D3	26	0.56069	2.08531	0.00194175	0.0225018	0.0159648	766	tags=35%, list=14%, signal=30%	Ifi27l2b/Nfkb2/Relb/Nfkb1/Isg15/Ccl12/Rsad2/Plce1/Ikbkb
WP_TNF_RELATED_WEAK_INDUCER_OF_APOPTOSIS_TWEAK_SIGNALING_PATHWAY	WP_TNF_RELATED_WEAK_INDUCER_OF_APOPTOSIS_TWEAK_SIGNALING_PATHWAY	26	0.577423	2.14755	0.00194175	0.0225018	0.0159648	1199	tags=50%, list=21%, signal=40%	Tnfrsf12a/Nfkb2/Relb/Birc3/Nfkbia/Nfkb1/Ccl12/Casp7/Ikbkb/Rac1/Traf2/Traf3/Rela
KEGG_DNA_REPLICATION	KEGG_DNA_REPLICATION	23	0.701668	2.51646	0.00194553	0.0225018	0.0159648	719	tags=65%, list=13%, signal=57%	Mcm5/Mcm6/Mcm3/Mcm2/Fen1/Pold1/Prim1/Mcm7/Pold2/Pcna/Rfc3/Rpa2/Mcm4/Rfc4/Rfc2
REACTOME_RHO_GTPASES_ACTIVATE_FORMINS	REACTOME_RHO_GTPASES_ACTIVATE_FORMINS	49	0.594275	2.56243	0.00194553	0.0225018	0.0159648	1504	tags=69%, list=27%, signal=51%	Tubb6/Rhoc/Actb/Rhob/Spc24/Tubb4b/Xpo1/Itgb1/Zwint/Cdca8/Pfn1/Aurkb/Mad2l1/Dynll1/Cenph/Spc25/Cdc42/Rac1/Ppp2cb/Ska2/Fmnl3/Rangap1/Nup107/LOC100909441/Zwilch/Kntc1/Cenpm/Mapre1/Dsn1/Ppp2r1a/Rhoa/Bub3/Dync1i2/Nup160
REACTOME_PROTEIN_FOLDING	REACTOME_PROTEIN_FOLDING	46	0.481652	2.04048	0.00194932	0.0225018	0.0159648	1789	tags=63%, list=32%, signal=43%	Tubb6/Gnai1/Actb/Tubb4b/Gnai2/Kifc3/Tp53/Gng12/Ccne1/Stat3/Gngt2/Gnb1/LOC100909441/Gng5/Gnai3/Cct5/Usp11/Gng10/Cct8/Ap3m1/Fkbp9/Gnb2/Tbca/Gba/Cct3/Fbxw9/Cct2/Cct6a/Hdac3
WP_STEROL_REGULATORY_ELEMENTBINDING_PROTEINS_SREBP_SIGNALLING	WP_STEROL_REGULATORY_ELEMENTBINDING_PROTEINS_SREBP_SIGNALLING	46	0.474767	2.01132	0.00194932	0.0225018	0.0159648	477	tags=30%, list=8%, signal=28%	Sqle/Hmgcr/Cyp51/Mvd/Idi1/Fasn/Fdps/Insig1/Hmgcs1/Scd/Fdft1/Acly/Srebf2/Dbi
REACTOME_INTEGRIN_CELL_SURFACE_INTERACTIONS	REACTOME_INTEGRIN_CELL_SURFACE_INTERACTIONS	27	0.559455	2.10124	0.00195312	0.0225018	0.0159648	1131	tags=56%, list=20%, signal=45%	F11r/Icam1/Cd44/Thbs1/Itgb1/Cd47/Cdh1/Col1a1/Itgb2/Agrn/Jam2/Col18a1/Itga6/Itgav/Col6a3
REACTOME_MITOTIC_SPINDLE_CHECKPOINT	REACTOME_MITOTIC_SPINDLE_CHECKPOINT	41	0.506242	2.10816	0.00195695	0.0225018	0.0159648	1618	tags=66%, list=29%, signal=47%	Spc24/Xpo1/Zwint/Cdca8/Aurkb/Mad2l1/Dynll1/Cenph/Anapc2/Spc25/Ppp2cb/Ska2/Rangap1/Nup107/Zwilch/Kntc1/Cenpm/Mapre1/Dsn1/Ppp2r1a/Bub3/Dync1i2/Nup160/Anapc15/Anapc4/Anapc1/Cdc16
REACTOME_RECRUITMENT_OF_NUMA_TO_MITOTIC_CENTROSOMES	REACTOME_RECRUITMENT_OF_NUMA_TO_MITOTIC_CENTROSOMES	29	0.576912	2.21046	0.00195695	0.0225018	0.0159648	1460	tags=62%, list=26%, signal=46%	Tubb6/Tubb5/Tubb4b/Cdk1/Dynll1/Dctn1/Haus7/Haus4/Ywhae/LOC100909441/Tubgcp2/Mapre1/Ywhag/Ppp2r1a/Fgfr1op/Nme7/Dync1i2/Csnk1d
REACTOME_SWITCHING_OF_ORIGINS_TO_A_POST_REPLICATIVE_STATE	REACTOME_SWITCHING_OF_ORIGINS_TO_A_POST_REPLICATIVE_STATE	44	0.492107	2.0775	0.00196078	0.0225018	0.0159648	653	tags=27%, list=12%, signal=24%	Mcm5/Psmb9/Mcm6/Mcm3/Psmb10/Mcm2/Psmb8/Mcm7/Cdt1/Anapc2/Ccne1/Mcm4
REACTOME_DNA_REPLICATION_PRE_INITIATION	REACTOME_DNA_REPLICATION_PRE_INITIATION	40	0.550388	2.27963	0.00196464	0.0225018	0.0159648	653	tags=32%, list=12%, signal=29%	Mcm5/Psmb9/Mcm6/Mcm3/Psmb10/Mcm2/Gmnn/Psmb8/Prim1/Mcm7/Cdt1/Rpa2/Mcm4
REACTOME_RESOLUTION_OF_SISTER_CHROMATID_COHESION	REACTOME_RESOLUTION_OF_SISTER_CHROMATID_COHESION	40	0.553256	2.29151	0.00196464	0.0225018	0.0159648	1504	tags=65%, list=27%, signal=48%	Tubb6/Spc24/Tubb4b/Xpo1/Zwint/Cdk1/Cdca8/Aurkb/Mad2l1/Dynll1/Cenph/Spc25/Ppp2cb/Ska2/Rangap1/Nup107/LOC100909441/Zwilch/Kntc1/Cenpm/Mapre1/Dsn1/Ppp2r1a/Bub3/Dync1i2/Nup160
REACTOME_IMMUNOREGULATORY_INTERACTIONS_BETWEEN_A_LYMPHOID_AND_A_NON_LYMPHOID_CELL	REACTOME_IMMUNOREGULATORY_INTERACTIONS_BETWEEN_A_LYMPHOID_AND_A_NON_LYMPHOID_CELL	22	0.638282	2.26081	0.0019685	0.0225018	0.0159648	921	tags=64%, list=16%, signal=53%	Ifitm3/Cxadr/Icam1/Npdc1/Itgb1/Nectin2/Cdh1/Col1a1/Cd99/Tyrobp/Lilrb4/Itgb2/Cd300le/Cd300lf
REACTOME_INTERFERON_ALPHA_BETA_SIGNALING	REACTOME_INTERFERON_ALPHA_BETA_SIGNALING	22	0.645401	2.28603	0.0019685	0.0225018	0.0159648	389	tags=41%, list=7%, signal=38%	Ifitm3/Oasl/Egr1/Mx2/Isg15/Psmb8/Irf7/Rsad2/Isg20
WP_MIRNAS_INVOLVEMENT_IN_THE_IMMUNE_RESPONSE_IN_SEPSIS	WP_MIRNAS_INVOLVEMENT_IN_THE_IMMUNE_RESPONSE_IN_SEPSIS	22	0.628563	2.22638	0.0019685	0.0225018	0.0159648	320	tags=32%, list=6%, signal=30%	Lcn2/Nfkb2/Relb/Icam1/Nfkbia/Nfkb1/Irf7
KEGG_PATHOGENIC_ESCHERICHIA_COLI_INFECTION	KEGG_PATHOGENIC_ESCHERICHIA_COLI_INFECTION	25	0.637101	2.32767	0.00197239	0.0225018	0.0159648	1038	tags=68%, list=18%, signal=56%	Tubb6/Krt18/Tubb5/Actb/Tubb4b/Itgb1/Cdh1/Ezr/Ywhaq/Ywhaz/Ocln/Cdc42/Arpc2/Arpc3/Arpc4/LOC100909441/Arpc1a
WP_APOPTOSISRELATED_NETWORK_DUE_TO_ALTERED_NOTCH3_IN_OVARIAN_CANCER	WP_APOPTOSISRELATED_NETWORK_DUE_TO_ALTERED_NOTCH3_IN_OVARIAN_CANCER	25	0.657165	2.40098	0.00197239	0.0225018	0.0159648	536	tags=48%, list=9%, signal=44%	Cdkn1a/Nrg1/App/Bex3/Nfkb1/Jund/Vim/Thbs1/Ptk2b/Anxa5/Casp7/Ctnna1
WP_HEPATITIS_C_AND_HEPATOCELLULAR_CARCINOMA	WP_HEPATITIS_C_AND_HEPATOCELLULAR_CARCINOMA	25	0.598028	2.18492	0.00197239	0.0225018	0.0159648	824	tags=40%, list=15%, signal=34%	Ccnd1/Cdkn1a/Birc3/Nfkb1/Cd44/Myc/Casp7/Tp53/Stat3/Rac1
WP_PATHOGENIC_ESCHERICHIA_COLI_INFECTION	WP_PATHOGENIC_ESCHERICHIA_COLI_INFECTION	25	0.637101	2.32767	0.00197239	0.0225018	0.0159648	1038	tags=68%, list=18%, signal=56%	Tubb6/Krt18/Tubb5/Actb/Tubb4b/Itgb1/Cdh1/Ezr/Ywhaq/Ywhaz/Ocln/Cdc42/Arpc2/Arpc3/Arpc4/LOC100909441/Arpc1a
REACTOME_ACTIVATION_OF_GENE_EXPRESSION_BY_SREBF_SREBP_	REACTOME_ACTIVATION_OF_GENE_EXPRESSION_BY_SREBF_SREBP_	30	0.688365	2.65114	0.00197628	0.0225018	0.0159648	472	tags=50%, list=8%, signal=46%	Sqle/Hmgcr/Cyp51/Mvd/Idi1/Fasn/Acacb/Fdps/Dhcr7/Mvk/Hmgcs1/Pmvk/Scd/Fdft1/Srebf2
REACTOME_EXTENSION_OF_TELOMERES	REACTOME_EXTENSION_OF_TELOMERES	30	0.541348	2.08492	0.00197628	0.0225018	0.0159648	1257	tags=60%, list=22%, signal=47%	Fen1/Pold1/Prim1/Pold2/Gar1/Pcna/Dscc1/Rfc3/Ten1/Rpa2/Rfc4/Rfc2/Chtf18/Prim2/Ctc1/Ruvbl2/Pold4/Ruvbl1
REACTOME_REGULATION_OF_PLK1_ACTIVITY_AT_G2_M_TRANSITION	REACTOME_REGULATION_OF_PLK1_ACTIVITY_AT_G2_M_TRANSITION	30	0.51999	2.00266	0.00197628	0.0225018	0.0159648	1460	tags=57%, list=26%, signal=42%	Tubb5/Ajuba/Tubb4b/Cdk1/Dynll1/Dctn1/Haus7/Uba52/Haus4/Ywhae/Rps27a/Mapre1/Ywhag/Ppp2r1a/Fgfr1op/Dync1i2/Csnk1d
REACTOME_SEMAPHORIN_INTERACTIONS	REACTOME_SEMAPHORIN_INTERACTIONS	30	0.633287	2.43901	0.00197628	0.0225018	0.0159648	824	tags=47%, list=15%, signal=40%	Rnd1/Rhoc/Rras/Myh10/Rhob/Sema4a/Dpysl2/Plxnb1/Itgb1/Cfl1/Tyrobp/Limk2/Pak1/Rac1
REACTOME_SNRNP_ASSEMBLY	REACTOME_SNRNP_ASSEMBLY	30	0.515979	1.98721	0.00197628	0.0225018	0.0159648	2413	tags=90%, list=43%, signal=52%	Gemin8/Snrpd1/Snrpf/Nup210/Snrpd3/Snrpg/Nup107/Ndc1/Smn1/Nup93/Prmt5/Nup205/Snrpe/Nup155/Aaas/Nup160/Sec13/Nup54/Nup153/Snrpb/Tpr/Nup85/Nup133/Rae1/Snrpd2/Clns1a/Gemin7
WP_CHOLESTEROL_METABOLISM_INCLUDES_BOTH_BLOCH_AND_KANDUTSCHRUSSELL_PATHWAYS	WP_CHOLESTEROL_METABOLISM_INCLUDES_BOTH_BLOCH_AND_KANDUTSCHRUSSELL_PATHWAYS	30	0.717339	2.76273	0.00197628	0.0225018	0.0159648	618	tags=70%, list=11%, signal=63%	Sqle/Msmo1/Hmgcr/Cyp51/Mvd/Acsl3/Idi1/Dhcr24/Fasn/Fdps/Dhcr7/Mvk/Hmgcs1/Fads1/Pmvk/Scd/Lbr/Fdft1/Srebf2/Ebp/Hsd17b7
REACTOME_CYTOSOLIC_SENSORS_OF_PATHOGEN_ASSOCIATED_DNA_	REACTOME_CYTOSOLIC_SENSORS_OF_PATHOGEN_ASSOCIATED_DNA_	32	0.554408	2.16609	0.0019802	0.0225018	0.0159648	1217	tags=59%, list=21%, signal=47%	Nfkb2/Nfkbia/Nfkb1/Irf7/Ripk3/Polr3g/Xrcc5/Ikbkb/Uba52/Mnda/Trim21/Lrrfip1/Polr3h/Rps27a/Trim32/Polr1c/Xrcc6/Rela/Stat6
REACTOME_DDX58_IFIH1_MEDIATED_INDUCTION_OF_INTERFERON_ALPHA_BETA	REACTOME_DDX58_IFIH1_MEDIATED_INDUCTION_OF_INTERFERON_ALPHA_BETA	32	0.537733	2.10094	0.0019802	0.0225018	0.0159648	1256	tags=56%, list=22%, signal=44%	Nfkb2/Tnfaip3/App/Ikbke/Nfkbia/Nfkb1/Isg15/Irf7/Nlrc5/Uba7/Ikbkb/Uba52/Traf2/Rps27a/Traf3/Ddx58/Rela/Ifih1
REACTOME_DEGRADATION_OF_THE_EXTRACELLULAR_MATRIX	REACTOME_DEGRADATION_OF_THE_EXTRACELLULAR_MATRIX	38	0.502748	2.03288	0.0019802	0.0225018	0.0159648	1131	tags=45%, list=20%, signal=36%	Lamc2/Timp1/Mmp20/Cd44/Mmp15/Cdh1/Col1a1/Scube3/Ctsl/Capn2/Lamc1/Mmp24/Col18a1/Ctsd/Capn5/Col12a1/Col6a3
REACTOME_L1CAM_INTERACTIONS	REACTOME_L1CAM_INTERACTIONS	38	0.507805	2.05333	0.0019802	0.0225018	0.0159648	968	tags=42%, list=17%, signal=35%	Tubb6/Actb/Dpysl2/Sptan1/Tubb4b/Itgb1/Msn/Shtn1/Ezr/Sptbn1/Lamc1/Sdcbp/Pak1/Rac1/Ap2a1/LOC100909441
REACTOME_THE_ROLE_OF_GTSE1_IN_G2_M_PROGRESSION_AFTER_G2_CHECKPOINT	REACTOME_THE_ROLE_OF_GTSE1_IN_G2_M_PROGRESSION_AFTER_G2_CHECKPOINT	33	0.532402	2.08961	0.00198413	0.0225018	0.0159648	313	tags=24%, list=6%, signal=23%	Tubb6/Cdkn1a/Psmb9/Psmb10/Gtse1/Tubb4b/Psmb8/Cdk1
WP_ONCOSTATIN_M_SIGNALING_PATHWAY	WP_ONCOSTATIN_M_SIGNALING_PATHWAY	33	0.526442	2.06622	0.00198413	0.0225018	0.0159648	534	tags=33%, list=9%, signal=30%	Osmr/Egr1/Serpine1/Nfkbia/Nfkb1/Jund/Ptk2b/Ccl12/Jak3/Casp7/Tp53
REACTOME_ORC1_REMOVAL_FROM_CHROMATIN	REACTOME_ORC1_REMOVAL_FROM_CHROMATIN	35	0.548705	2.16563	0.00198807	0.0225018	0.0159648	392	tags=26%, list=7%, signal=24%	Mcm5/Psmb9/Mcm6/Mcm3/Psmb10/Mcm2/Psmb8/Mcm7/Cdt1
REACTOME_PEROXISOMAL_LIPID_METABOLISM	REACTOME_PEROXISOMAL_LIPID_METABOLISM	20	-0.714094	-2.46576	0.00198807	0.0225018	0.0159648	1069	tags=75%, list=19%, signal=61%	Mlycd/Acox3/Acot8/Phyh/Slc27a2/Aldh3a2/Hao2/Nudt7/Acox1/Crat/Crot/Amacr/Ehhadh/Acox2/Hacl1
WP_G1_TO_S_CELL_CYCLE_CONTROL	WP_G1_TO_S_CELL_CYCLE_CONTROL	34	0.649083	2.55454	0.00198807	0.0225018	0.0159648	653	tags=50%, list=12%, signal=45%	Ccnd1/Mcm5/Cdkn1a/Mcm6/Mcm3/Mcm2/Cdk1/Prim1/Mcm7/Myc/Cdkn2b/Pcna/Tp53/Wee1/Rpa2/Ccne1/Mcm4
REACTOME_DNA_DAMAGE_BYPASS	REACTOME_DNA_DAMAGE_BYPASS	21	0.570196	1.98314	0.00199203	0.0225018	0.0159648	1141	tags=57%, list=20%, signal=46%	Isg15/Pold1/Pold2/Pcna/Rfc3/Rpa2/Rfc4/Uba7/Rfc2/Uba52/Rps27a/Pold4
REACTOME_DNA_STRAND_ELONGATION	REACTOME_DNA_STRAND_ELONGATION	21	0.777033	2.70252	0.00199203	0.0225018	0.0159648	719	tags=81%, list=13%, signal=71%	Mcm5/Mcm6/Mcm3/Mcm2/Gins4/Fen1/Pold1/Prim1/Mcm7/Gins1/Pold2/Pcna/Rfc3/Rpa2/Mcm4/Rfc4/Rfc2
WP_MIRNA_REGULATION_OF_PROSTATE_CANCER_SIGNALING_PATHWAYS	WP_MIRNA_REGULATION_OF_PROSTATE_CANCER_SIGNALING_PATHWAYS	21	0.581358	2.02196	0.00199203	0.0225018	0.0159648	585	tags=33%, list=10%, signal=30%	Ccnd1/Cdkn1a/Pdgfa/Nfkbia/Nfkb1/Tp53/Bcl2
KEGG_BUTANOATE_METABOLISM	KEGG_BUTANOATE_METABOLISM	21	-0.634224	-2.22549	0.002	0.0225018	0.0159648	904	tags=71%, list=16%, signal=60%	L2hgdh/Bdh2/Pdhb/Hmgcl/Aldh3a2/Hadha/Acads/Aldh2/Hmgcs2/Bdh1/Hadh/Abat/Acat1/Acsm3/Ehhadh
REACTOME_ASSEMBLY_OF_THE_PRE_REPLICATIVE_COMPLEX	REACTOME_ASSEMBLY_OF_THE_PRE_REPLICATIVE_COMPLEX	36	0.571951	2.26883	0.00200401	0.0225018	0.0159648	392	tags=28%, list=7%, signal=26%	Mcm5/Psmb9/Mcm6/Mcm3/Psmb10/Mcm2/Gmnn/Psmb8/Mcm7/Cdt1
REACTOME_TELOMERE_C_STRAND_LAGGING_STRAND_SYNTHESIS	REACTOME_TELOMERE_C_STRAND_LAGGING_STRAND_SYNTHESIS	20	0.668405	2.30623	0.00200401	0.0225018	0.0159648	1141	tags=75%, list=20%, signal=60%	Fen1/Pold1/Prim1/Pold2/Pcna/Dscc1/Rfc3/Ten1/Rpa2/Rfc4/Rfc2/Chtf18/Prim2/Ctc1/Pold4
WP_PHOTODYNAMIC_THERAPYINDUCED_NFKB_SURVIVAL_SIGNALING	WP_PHOTODYNAMIC_THERAPYINDUCED_NFKB_SURVIVAL_SIGNALING	20	0.641642	2.21389	0.00200401	0.0225018	0.0159648	290	tags=40%, list=5%, signal=38%	Ccnd1/Nfkb2/Relb/Cxcl1/Icam1/Birc3/Nfkb1/Bcl2a1
WP_PRIMARY_FOCAL_SEGMENTAL_GLOMERULOSCLEROSIS_FSGS	WP_PRIMARY_FOCAL_SEGMENTAL_GLOMERULOSCLEROSIS_FSGS	36	0.543935	2.15769	0.00200401	0.0225018	0.0159648	712	tags=42%, list=13%, signal=37%	Krt8/Cdkn1a/Inf2/Vim/Fat1/Cd2ap/Synpo/Cr1l/Itgb1/Dag1/Pcna/Ctsl/Ywhaq/Agrn/Plce1
KEGG_VALINE_LEUCINE_AND_ISOLEUCINE_DEGRADATION	KEGG_VALINE_LEUCINE_AND_ISOLEUCINE_DEGRADATION	33	-0.645625	-2.58535	0.00200803	0.0225018	0.0159648	803	tags=64%, list=14%, signal=55%	Hmgcl/Dbt/Bckdhb/Bckdha/Hibadh/Aldh3a2/Pcca/Hsd17b10/Hadha/Acaa2/Acads/Hadhb/Aldh2/Ivd/Hmgcs2/Mccc1/Mcee/Hadh/Abat/Acat1/Ehhadh
REACTOME_PYRUVATE_METABOLISM_AND_CITRIC_ACID_TCA_CYCLE	REACTOME_PYRUVATE_METABOLISM_AND_CITRIC_ACID_TCA_CYCLE	32	-0.611977	-2.42417	0.00201207	0.0225018	0.0159648	1307	tags=69%, list=23%, signal=53%	Pdpr/Rxra/D2hgdh/Me3/Pdk1/Nnt/Aco2/L2hgdh/Pdhb/Suclg2/Slc16a1/Idh2/Pdk2/Sucla2/Ldha/Pdp2/Mpc2/Adhfe1/Gstz1/Pdk4/Hagh/Fahd1
WP_PPAR_SIGNALING_PATHWAY	WP_PPAR_SIGNALING_PATHWAY	38	-0.476389	-1.99791	0.00201207	0.0225018	0.0159648	546	tags=42%, list=10%, signal=38%	Pltp/Cyp27a1/Cpt1a/Pparg/Hmgcs2/Cpt2/Ppara/Acox1/Angptl4/Fabp1/Ehhadh/Fabp7/Acox2/Cyp4a1/Acsl1/Cyp8b1
REACTOME_MITOCHONDRIAL_FATTY_ACID_BETA_OXIDATION	REACTOME_MITOCHONDRIAL_FATTY_ACID_BETA_OXIDATION	25	-0.632451	-2.33784	0.0020202	0.0225018	0.0159648	671	tags=60%, list=12%, signal=53%	Acadvl/Pcca/Hadha/Acaa2/Acads/Hadhb/Eci1/Acad10/Mcee/Decr1/Acad11/Hadh/Acot12/Mecr/Acsm3
KEGG_TRYPTOPHAN_METABOLISM	KEGG_TRYPTOPHAN_METABOLISM	22	-0.627539	-2.22818	0.00202429	0.0225018	0.0159648	864	tags=68%, list=15%, signal=58%	Maob/Tdo2/Aldh3a2/Haao/Kmo/Hadha/Aldh2/Cat/Gcdh/Aadat/Hadh/Acat1/Ehhadh/Kynu/Inmt
WP_TRYPTOPHAN_METABOLISM	WP_TRYPTOPHAN_METABOLISM	22	-0.573835	-2.03749	0.00202429	0.0225018	0.0159648	864	tags=68%, list=15%, signal=58%	Maob/Tdo2/Aldh3a2/Haao/Hsd17b10/Aldh2/Cat/Gcdh/Aadat/Cyp2j4/Hadh/Acat1/Cyp2e1/Kynu/Inmt
REACTOME_INTERLEUKIN_10_SIGNALING	REACTOME_INTERLEUKIN_10_SIGNALING	18	0.615093	2.06587	0.0020284	0.0225018	0.0159648	1089	tags=67%, list=19%, signal=54%	Timp1/Cxcl1/Cxcl10/Icam1/Ccl12/Il1rn/Ccl4/Stat3/Csf1/Ccl3/Il18/Ccl19
REACTOME_RECYCLING_PATHWAY_OF_L1	REACTOME_RECYCLING_PATHWAY_OF_L1	18	0.607299	2.0397	0.0020284	0.0225018	0.0159648	968	tags=50%, list=17%, signal=42%	Tubb6/Actb/Dpysl2/Tubb4b/Msn/Shtn1/Ezr/Ap2a1/LOC100909441
REACTOME_APOPTOTIC_CLEAVAGE_OF_CELLULAR_PROTEINS	REACTOME_APOPTOTIC_CLEAVAGE_OF_CELLULAR_PROTEINS	19	0.628484	2.13965	0.00203252	0.0225018	0.0159648	840	tags=58%, list=15%, signal=49%	Sptan1/Vim/Cdh1/Dsg2/Fnta/Tjp2/Casp7/Lmna/Ocln/Tjp1/Dbnl
REACTOME_CHOLESTEROL_BIOSYNTHESIS	REACTOME_CHOLESTEROL_BIOSYNTHESIS	19	0.849691	2.89274	0.00203252	0.0225018	0.0159648	618	tags=84%, list=11%, signal=75%	Sqle/Msmo1/Hmgcr/Cyp51/Mvd/Idi1/Dhcr24/Fdps/Dhcr7/Mvk/Hmgcs1/Pmvk/Lbr/Fdft1/Ebp/Hsd17b7
REACTOME_PEROXISOMAL_PROTEIN_IMPORT	REACTOME_PEROXISOMAL_PROTEIN_IMPORT	44	-0.638093	-2.76106	0.00203252	0.0225018	0.0159648	1193	tags=66%, list=21%, signal=52%	Pex10/Pex13/Zfand6/Mlycd/Acox3/Acot8/Phyh/Slc27a2/Hao1/Hmgcl/Hao2/Pex1/Pex14/Pex5/Lonp2/Cat/Tysnd1/Dao/Nudt7/Acox1/Agxt/Crat/Crot/Amacr/Ehhadh/Acox2/Ech1/Ephx2/Hacl1
REACTOME_RESPIRATORY_ELECTRON_TRANSPORT_ATP_SYNTHESIS_BY_CHEMIOSMOTIC_COUPLING_AND_HEAT_PRODUCTION_BY_UNCOUPLING_PROTEINS_	REACTOME_RESPIRATORY_ELECTRON_TRANSPORT_ATP_SYNTHESIS_BY_CHEMIOSMOTIC_COUPLING_AND_HEAT_PRODUCTION_BY_UNCOUPLING_PROTEINS_	44	-0.476228	-2.06066	0.00203252	0.0225018	0.0159648	2554	tags=89%, list=45%, signal=49%	Etfa/Ndufa5/Uqcrfs1/Ndufb11/Sdha/Taco1/Ndufa4/Ndufa9/Uqcrb/Ndufv1/Ecsit/Ndufa7/Cox16/Cox14/Ndufa8/Sdhd/Pm20d1/Tmem126b/Ndufb10/Uqcrc2/Ndufs1/Sco1/Ndufa10/Ndufab1/Ndufv2/Ndufs3/Ndufs7/Ndufv3/Ndufa3/Ndufb5/Cox5a/Ndufa6/Ndufc1/Ndufb4/Lrpprc/Ndufb3/Etfdh/Etfb/Coq10a
REACTOME_RHO_GTPASES_ACTIVATE_PKNS	REACTOME_RHO_GTPASES_ACTIVATE_PKNS	19	0.601312	2.04714	0.00203252	0.0225018	0.0159648	1528	tags=68%, list=27%, signal=50%	Rhoc/Myh10/Rhob/Ywhah/Ywhaq/Ywhaz/Pak1/Rac1/Ywhae/Ywhag/Rhoa/Cdc25c/H3f3b
REACTOME_TRANSLESION_SYNTHESIS_BY_Y_FAMILY_DNA_POLYMERASES_BYPASSES_LESIONS_ON_DNA_TEMPLATE	REACTOME_TRANSLESION_SYNTHESIS_BY_Y_FAMILY_DNA_POLYMERASES_BYPASSES_LESIONS_ON_DNA_TEMPLATE	19	0.616539	2.09898	0.00203252	0.0225018	0.0159648	1141	tags=63%, list=20%, signal=51%	Isg15/Pold1/Pold2/Pcna/Rfc3/Rpa2/Rfc4/Uba7/Rfc2/Uba52/Rps27a/Pold4
WP_AMINO_ACID_METABOLISM	WP_AMINO_ACID_METABOLISM	48	-0.474771	-2.11064	0.00203252	0.0225018	0.0159648	854	tags=54%, list=15%, signal=46%	Aldh7a1/Gclm/Acadm/Cps1/Aco2/Tdo2/Hmgcl/Glud1/Got2/Hibadh/Fah/Mdh1/Ldha/Gpt2/Ftcd/Otc/Hmgcs2/Mccc1/Cbs/Hal/Hadh/Pdk4/Sds/Ehhadh/Adh7/Oat
WP_OXIDATIVE_DAMAGE	WP_OXIDATIVE_DAMAGE	19	0.618985	2.10731	0.00203252	0.0225018	0.0159648	1154	tags=63%, list=20%, signal=50%	Cdkn1a/C1s/Nfkb1/Apaf1/Pcna/Bcl2/C5/C1r/Cdc42/Bak1/Traf2/Traf3
KEGG_PPAR_SIGNALING_PATHWAY	KEGG_PPAR_SIGNALING_PATHWAY	39	-0.492386	-2.06904	0.00203666	0.0225018	0.0159648	546	tags=44%, list=10%, signal=40%	Pltp/Cyp27a1/Cpt1a/Pparg/Hmgcs2/Cpt2/Ppara/Acox1/Angptl4/Fabp1/Gk/Ehhadh/Fabp7/Acox2/Cyp4a1/Acsl1/Cyp8b1
WP_FATTY_ACID_BETA_OXIDATION	WP_FATTY_ACID_BETA_OXIDATION	23	-0.67504	-2.41941	0.00204918	0.0225018	0.0159648	671	tags=70%, list=12%, signal=62%	Acadvl/Hadha/Acads/Hadhb/Cpt1a/Eci1/Lipc/Gcdh/Slc25a20/Cpt2/Decr1/Hadh/Crat/Acat1/Gk/Acsl1
KEGG_FATTY_ACID_METABOLISM	KEGG_FATTY_ACID_METABOLISM	28	-0.687754	-2.61289	0.00205761	0.0225018	0.0159648	671	tags=64%, list=12%, signal=57%	Acadvl/Aldh3a2/Hadha/Acaa2/Acads/Hadhb/Cpt1a/Aldh2/Eci1/Gcdh/Cpt2/Acox1/Hadh/Acat1/Ehhadh/Cyp4a1/Acsl1/Adh7
KEGG_LYSINE_DEGRADATION	KEGG_LYSINE_DEGRADATION	24	-0.5762	-2.08849	0.00205761	0.0225018	0.0159648	664	tags=42%, list=12%, signal=37%	Aldh3a2/Hadha/Aass/Aldh2/Gcdh/Aadat/Hadh/Acat1/Bbox1/Ehhadh
REACTOME_RESPIRATORY_ELECTRON_TRANSPORT	REACTOME_RESPIRATORY_ELECTRON_TRANSPORT	42	-0.49295	-2.08838	0.00206186	0.0225018	0.0159648	2627	tags=90%, list=46%, signal=49%	Etfa/Ndufa5/Uqcrfs1/Ndufb11/Sdha/Taco1/Ndufa4/Ndufa9/Uqcrb/Ndufv1/Ecsit/Ndufa7/Cox16/Cox14/Ndufa8/Sdhd/Tmem126b/Ndufb10/Uqcrc2/Ndufs1/Sco1/Ndufa10/Ndufab1/Ndufv2/Ndufs3/Ndufs7/Ndufv3/Ndufa3/Ndufb5/Cox5a/Ndufa6/Ndufc1/Ndufb4/Lrpprc/Ndufb3/Etfdh/Etfb/Coq10a
REACTOME_PHASE_I_FUNCTIONALIZATION_OF_COMPOUNDS	REACTOME_PHASE_I_FUNCTIONALIZATION_OF_COMPOUNDS	43	-0.45444	-1.93345	0.00206612	0.0225018	0.0159648	700	tags=44%, list=12%, signal=39%	Cyp2u1/Cyp39a1/Cyp27a1/Bphl/Aldh2/Cyp4b1/Fdx1/Cmbl/Cyp2j4/Cyp4f39/Ptgis/Nr1h4/Aadac/Cyp2e1/Cyp3a18/Cyp4a1/Adh7/Fmo1/Cyp8b1
KEGG_STEROID_BIOSYNTHESIS	KEGG_STEROID_BIOSYNTHESIS	11	0.785912	2.28797	0.00208333	0.0225018	0.0159648	618	tags=73%, list=11%, signal=65%	Sqle/Msmo1/Cyp51/Dhcr24/Dhcr7/Fdft1/Ebp/Hsd17b7
KEGG_TERPENOID_BACKBONE_BIOSYNTHESIS	KEGG_TERPENOID_BACKBONE_BIOSYNTHESIS	11	0.741344	2.15823	0.00208333	0.0225018	0.0159648	192	tags=64%, list=3%, signal=62%	Hmgcr/Mvd/Idi1/Fdps/Mvk/Hmgcs1/Pmvk
REACTOME_PCNA_DEPENDENT_LONG_PATCH_BASE_EXCISION_REPAIR	REACTOME_PCNA_DEPENDENT_LONG_PATCH_BASE_EXCISION_REPAIR	11	0.780562	2.2724	0.00208333	0.0225018	0.0159648	719	tags=82%, list=13%, signal=72%	Fen1/Pold1/Pold2/Pcna/Rfc3/Rpa2/Apex1/Rfc4/Rfc2
REACTOME_ACTIVATION_OF_ATR_IN_RESPONSE_TO_REPLICATION_STRESS	REACTOME_ACTIVATION_OF_ATR_IN_RESPONSE_TO_REPLICATION_STRESS	16	0.742948	2.38448	0.00209205	0.0225018	0.0159648	719	tags=62%, list=13%, signal=55%	Mcm5/Mcm6/Mcm3/Mcm2/Mcm7/Rfc3/Rpa2/Mcm4/Rfc4/Rfc2
ST_TUMOR_NECROSIS_FACTOR_PATHWAY	ST_TUMOR_NECROSIS_FACTOR_PATHWAY	16	0.624173	2.00327	0.00209205	0.0225018	0.0159648	180	tags=31%, list=3%, signal=30%	Nfkb2/Tnfaip3/Birc3/Nfkbia/Nfkb1
KEGG_PEROXISOME	KEGG_PEROXISOME	57	-0.561041	-2.54778	0.00209644	0.0225018	0.0159648	1124	tags=58%, list=20%, signal=47%	Pex13/Mlycd/Acox3/Acot8/Phyh/Pex16/Slc27a2/Hao1/Hmgcl/Pex3/Idh2/Pxmp2/Hao2/Nudt12/Pex1/Pxmp4/Pex14/Pex5/Abcd3/Cat/Dao/Acox1/Agxt/Crat/Crot/Pex11a/Amacr/Ehhadh/Acox2/Ech1/Acsl1/Ephx2/Hacl1
REACTOME_POLYMERASE_SWITCHING	REACTOME_POLYMERASE_SWITCHING	10	0.762892	2.13103	0.00211864	0.0225018	0.0159648	1141	tags=90%, list=20%, signal=72%	Pold1/Prim1/Pold2/Pcna/Rfc3/Rfc4/Rfc2/Prim2/Pold4
REACTOME_SEMA4D_INDUCED_CELL_MIGRATION_AND_GROWTH_CONE_COLLAPSE	REACTOME_SEMA4D_INDUCED_CELL_MIGRATION_AND_GROWTH_CONE_COLLAPSE	10	0.780802	2.18106	0.00211864	0.0225018	0.0159648	214	tags=50%, list=4%, signal=48%	Rnd1/Rhoc/Myh10/Rhob/Plxnb1
REACTOME_RESOLUTION_OF_AP_SITES_VIA_THE_MULTIPLE_NUCLEOTIDE_PATCH_REPLACEMENT_PATHWAY	REACTOME_RESOLUTION_OF_AP_SITES_VIA_THE_MULTIPLE_NUCLEOTIDE_PATCH_REPLACEMENT_PATHWAY	14	0.695352	2.16777	0.00212766	0.0225018	0.0159648	1141	tags=79%, list=20%, signal=63%	Fen1/Pold1/Pold2/Pcna/Rfc3/Rpa2/Apex1/Rfc4/Rfc2/Parp1/Pold4
REACTOME_SEMA4D_IN_SEMAPHORIN_SIGNALING	REACTOME_SEMA4D_IN_SEMAPHORIN_SIGNALING	14	0.736451	2.29589	0.00212766	0.0225018	0.0159648	214	tags=43%, list=4%, signal=41%	Rnd1/Rhoc/Rras/Myh10/Rhob/Plxnb1
REACTOME_BIOLOGICAL_OXIDATIONS	REACTOME_BIOLOGICAL_OXIDATIONS	76	-0.405569	-1.96676	0.00213675	0.0225018	0.0159648	912	tags=42%, list=16%, signal=36%	Glyat/Abhd14b/Maob/As3mt/Mgst1/Cyp2u1/Cyp39a1/Acy3/Cyp27a1/Dpep1/Bphl/Mgst3/Aldh2/Gclc/Sult2b1/Cyp4b1/Fdx1/Cmbl/Chac2/Cyp2j4/Cyp4f39/Ptgis/Nr1h4/Gstz1/Ahcy/Aadac/Cyp2e1/Cyp3a18/Cyp4a1/Adh7/Fmo1/Cyp8b1
REACTOME_THE_CITRIC_ACID_TCA_CYCLE_AND_RESPIRATORY_ELECTRON_TRANSPORT	REACTOME_THE_CITRIC_ACID_TCA_CYCLE_AND_RESPIRATORY_ELECTRON_TRANSPORT	73	-0.4776	-2.29695	0.00215517	0.0225018	0.0159648	2482	tags=84%, list=44%, signal=48%	Ndufb11/Sdha/Taco1/Ndufa4/Ndufa9/Uqcrb/Ndufv1/Ecsit/Ndufa7/Cox16/Cox14/Ndufa8/Sdhd/Pm20d1/Tmem126b/Ndufb10/Suclg1/Uqcrc2/Ndufs1/Sco1/Ndufa10/Ndufab1/Ndufv2/Ndufs3/Mdh2/Ndufs7/Idh3g/Ndufv3/Ndufa3/Ndufb5/Cox5a/Pdpr/Rxra/D2hgdh/Me3/Pdk1/Nnt/Aco2/L2hgdh/Ndufa6/Pdhb/Ndufc1/Suclg2/Ndufb4/Slc16a1/Idh2/Pdk2/Sucla2/Lrpprc/Ldha/Ndufb3/Pdp2/Etfdh/Etfb/Mpc2/Coq10a/Adhfe1/Gstz1/Pdk4/Hagh/Fahd1
BIOCARTA_MCM_PATHWAY	BIOCARTA_MCM_PATHWAY	13	0.77042	2.33853	0.00215983	0.0225018	0.0159648	653	tags=62%, list=12%, signal=55%	Mcm5/Mcm6/Mcm3/Mcm2/Mcm7/Cdt1/Ccne1/Mcm4
REACTOME_ACTIVATION_OF_THE_PRE_REPLICATIVE_COMPLEX	REACTOME_ACTIVATION_OF_THE_PRE_REPLICATIVE_COMPLEX	15	0.766881	2.41263	0.00215983	0.0225018	0.0159648	653	tags=67%, list=12%, signal=59%	Mcm5/Mcm6/Mcm3/Mcm2/Gmnn/Prim1/Mcm7/Cdt1/Rpa2/Mcm4
REACTOME_LAGGING_STRAND_SYNTHESIS	REACTOME_LAGGING_STRAND_SYNTHESIS	13	0.698768	2.12104	0.00215983	0.0225018	0.0159648	1141	tags=85%, list=20%, signal=68%	Fen1/Pold1/Prim1/Pold2/Pcna/Rfc3/Rpa2/Rfc4/Rfc2/Prim2/Pold4
REACTOME_POLYMERASE_SWITCHING_ON_THE_C_STRAND_OF_THE_TELOMERE	REACTOME_POLYMERASE_SWITCHING_ON_THE_C_STRAND_OF_THE_TELOMERE	17	0.704593	2.27799	0.00215983	0.0225018	0.0159648	1141	tags=76%, list=20%, signal=61%	Pold1/Prim1/Pold2/Pcna/Dscc1/Rfc3/Ten1/Rfc4/Rfc2/Chtf18/Prim2/Ctc1/Pold4
REACTOME_RHO_GTPASES_ACTIVATE_IQGAPS	REACTOME_RHO_GTPASES_ACTIVATE_IQGAPS	13	0.698203	2.11933	0.00215983	0.0225018	0.0159648	968	tags=69%, list=17%, signal=58%	Tubb6/Actb/Tubb4b/Cdh1/Ctnna1/Cdc42/Rac1/Iqgap1/LOC100909441
REACTOME_TERMINATION_OF_TRANSLESION_DNA_SYNTHESIS	REACTOME_TERMINATION_OF_TRANSLESION_DNA_SYNTHESIS	15	0.712281	2.24085	0.00215983	0.0225018	0.0159648	1141	tags=80%, list=20%, signal=64%	Isg15/Pold1/Pold2/Pcna/Rfc3/Rpa2/Rfc4/Uba7/Rfc2/Uba52/Rps27a/Pold4
WP_CHOLESTEROL_BIOSYNTHESIS_PATHWAY	WP_CHOLESTEROL_BIOSYNTHESIS_PATHWAY	13	0.909881	2.76185	0.00215983	0.0225018	0.0159648	404	tags=92%, list=7%, signal=86%	Sqle/Msmo1/Hmgcr/Cyp51/Mvd/Idi1/Fdps/Dhcr7/Mvk/Hmgcs1/Pmvk/Fdft1
REACTOME_PROTEIN_LOCALIZATION	REACTOME_PROTEIN_LOCALIZATION	87	-0.504106	-2.52101	0.0021645	0.0225018	0.0159648	1553	tags=61%, list=27%, signal=45%	Grpel1/Fxn/Gstk1/Idh3g/Nudt19/Grpel2/Dhrs4/Taz/Slc25a12/Serp1/Pipox/Pex10/Pex13/Zfand6/Mlycd/Acox3/Gfer/Acot8/Tomm70/Aco2/Phyh/Pex16/Slc27a2/Hao1/Hmgcl/Pex3/Pxmp2/Pam16/Aldh3a2/Hao2/Pex1/Pxmp4/Pex14/Pex5/Lonp2/Abcd3/Otc/Timm10b/Cat/Tysnd1/Slc25a13/Dao/Nudt7/Acox1/Agxt/Crat/Crot/Amacr/Ehhadh/Acox2/Ech1/Ephx2/Hacl1
REACTOME_FATTY_ACID_METABOLISM	REACTOME_FATTY_ACID_METABOLISM	96	-0.472316	-2.41607	0.00221239	0.022841	0.0162055	717	tags=45%, list=13%, signal=40%	Hpgd/Cyp2u1/Acadvl/Aldh3a2/Hao2/Pcca/Prkaa2/Hadha/Acaa2/Dpep1/Acads/Elovl5/Hadhb/Cpt1a/Eci1/Acad10/Cyp4b1/Hsd17b12/Mcee/Cyp2j4/Cyp4f39/Slc25a20/Cpt2/Nudt7/Decr1/Ptgis/Acox1/Pon1/Acad11/Hadh/Acot12/Crat/Crot/Mecr/Acsm3/Amacr/Ehhadh/Acox2/Cyp4a1/Acsl1/Ephx2/Hacl1/Cyp8b1
REACTOME_METABOLISM_OF_AMINO_ACIDS_AND_DERIVATIVES	REACTOME_METABOLISM_OF_AMINO_ACIDS_AND_DERIVATIVES	173	-0.376742	-2.12764	0.00235849	0.0241826	0.0171573	942	tags=34%, list=17%, signal=29%	Grhpr/Rps21/Nags/Gcsh/Pdhb/Tdo2/Hao1/Dbt/Glud1/Bckdhb/Got2/Pxmp2/Bckdha/Hibadh/Haao/Slc25a21/Kmo/Hsd17b10/Fah/Srr/Sepsecs/Aass/Aspg/Gpt2/Hpd/Ivd/Rida/Ftcd/Hgd/Gls2/Otc/Sephs2/Mccc1/Prodh2/Gcat/Gcdh/Ppm1k/Aadat/Hykk/Cdo1/Cbs/Slc25a13/Dao/Hal/Kyat3/Csad/Agxt/Gstz1/Ahcy/Acat1/Bbox1/Uroc1/Sds/Prodh1/Kynu/Dio1/Oat/Inmt
REACTOME_METABOLISM_OF_LIPIDS	REACTOME_METABOLISM_OF_LIPIDS	332	-0.31626	-1.94947	0.00252525	0.0257163	0.0182455	717	tags=28%, list=13%, signal=26%	Hpgd/Gde1/Fabp12/Cyp2u1/Acadvl/Hsd11b1/Aldh3a2/Cyp39a1/Stard5/Hao2/Mtmr4/Pcca/Prkaa2/Hadha/Med4/Hsd17b11/Cyp27a1/Acaa2/Dpep1/Acads/Elovl5/Hadhb/Cpt1a/Ube2i/Sts/Eci1/Acad10/Plbd1/Abhd5/Tbl1xr1/Agmo/Pparg/Agpat2/Hmgcs2/Cyp4b1/Hsd17b12/Fdx1/Mcee/Chka/Chpt1/Gpam/Gdpd1/Cers6/Sar1b/Mfsd2a/Hsd17b2/Cyp2j4/Agt/Cyp4f39/Slc25a20/Fitm2/Cpt2/Nudt7/Decr1/Bdh1/Ppara/Ptgis/Prkd3/Acox1/Pon1/Acad11/Hadh/Nr1h4/Pnpl…
REACTOME_PROCESSING_OF_CAPPED_INTRON_CONTAINING_PRE_MRNA	REACTOME_PROCESSING_OF_CAPPED_INTRON_CONTAINING_PRE_MRNA	111	0.376735	1.89797	0.00359712	0.0353324	0.025068	2590	tags=79%, list=46%, signal=44%	Snrpa/Snrpd1/Cstf3/Hnrnpa3/Prpf19/Snrpf/Ppil1/Gtf2f1/Nup210/Snrpd3/Ddx39a/Ppih/Snrpg/Nup107/Ndc1/Lsm4/Hnrnpa1/Hnrnpm/Lsm3/Srsf2/Eftud2/Cstf2/Nxt1/Nup93/Hnrnpf/Nup205/Hnrnpk/Snrpe/Alyref/Nup155/Hnrnpd/Srsf3/Ppil3/Aaas/Nup160/Sf3b2/Hnrnpu/Thoc6/Sf3a3/Magohb/Srsf7/Srsf6/Cd2bp2/Sf3a1/Snrpa1/Thoc5/Cherp/Ptbp1/Sf3b5/Lsm7/Hnrnph1/Ppie/Fus/Sec13/Nup54/Nup153/Srsf1/Snrpb/Sf3b4/Prpf40a/Tpr/Hnrnph2/Polr2e/N…
REACTOME_HOST_INTERACTIONS_OF_HIV_FACTORS	REACTOME_HOST_INTERACTIONS_OF_HIV_FACTORS	66	0.42605	1.97125	0.003663	0.0353324	0.025068	2345	tags=74%, list=41%, signal=44%	Psmb9/Psmb10/Psmb8/Xpo1/Ranbp1/Ran/Ap1s1/Nup210/Uba52/Rac1/Hmga1/Ap2a1/Hck/Rangap1/Nup107/Ndc1/Banf1/Rps27a/Nup93/Psme1/Nup205/Slc25a4/Psmd8/Nup155/Aaas/Nup160/Psip1/Psma7/Ap2s1/Arf1/Psmd14/Psmc4/Kpnb1/Psma6/Sec13/Npm1/Nup54/Nup153/Psmc2/Psmb4/Fyn/Tpr/Pacs1/Nup85/Nup133/Psma4/Ap2m1/Rae1/Psmd13
REACTOME_METABOLISM_OF_STEROIDS	REACTOME_METABOLISM_OF_STEROIDS	89	0.370558	1.78741	0.00366972	0.0353324	0.025068	560	tags=30%, list=10%, signal=28%	Abcc3/Sqle/Msmo1/Hmgcr/Cyp51/Mvd/Idi1/Dhcr24/Fasn/Acacb/Cyp7a1/Fdps/Dhcr7/Insig1/Mvk/Srd5a3/Hmgcs1/Pmvk/Scd/Tspo/Lbr/Fdft1/Srebf2/Ebp/Hsd11b2/Lgmn/Ran
REACTOME_ASSEMBLY_OF_ACTIVE_LPL_AND_LIPC_LIPASE_COMPLEXES	REACTOME_ASSEMBLY_OF_ACTIVE_LPL_AND_LIPC_LIPASE_COMPLEXES	13	-0.648949	-1.98442	0.00371058	0.0353324	0.025068	439	tags=54%, list=8%, signal=50%	Pcsk6/Angptl8/Lipc/Fgf21/Angptl4/Apoa4/Angptl3
WP_EICOSANOID_METABOLISM_VIA_CYCLO_OXYGENASES_COX	WP_EICOSANOID_METABOLISM_VIA_CYCLO_OXYGENASES_COX	13	-0.643862	-1.96886	0.00371058	0.0353324	0.025068	202	tags=62%, list=4%, signal=59%	Acox3/Ptgfr/Hpgd/Ptgis/Acox1/Ehhadh/Acox2/Cyp4a1
WP_NUCLEAR_RECEPTORS_IN_LIPID_METABOLISM_AND_TOXICITY	WP_NUCLEAR_RECEPTORS_IN_LIPID_METABOLISM_AND_TOXICITY	13	-0.62033	-1.89691	0.00371058	0.0353324	0.025068	400	tags=62%, list=7%, signal=57%	Pparg/Abcd3/Cyp4b1/Ppara/Nr1h4/Cyp2e1/Cyp4a1/Cyp8b1
WP_VITAMIN_D_RECEPTOR_PATHWAY	WP_VITAMIN_D_RECEPTOR_PATHWAY	58	0.481486	2.15612	0.00378788	0.0353324	0.025068	406	tags=34%, list=7%, signal=32%	Cyp1a1/Ccnd1/Orm1/Kng1/Cdkn1a/Tpm1/Tnfaip3/S100a4/Cyp7a1/Cd9/Slc34a2/S100a6/Mxd1/Igfbp1/Med9/Id1/S100a8/Casp4/Myc/Cdkn2b
KEGG_HISTIDINE_METABOLISM	KEGG_HISTIDINE_METABOLISM	16	-0.595965	-1.91728	0.00381679	0.0353324	0.025068	1583	tags=81%, list=28%, signal=59%	Trmt11/Maoa/Aldh1b1/Cndp1/Aldh7a1/Aldh1a3/Maob/Aldh3a2/Acy3/Aldh2/Ftcd/Hal/Uroc1
WP_TGFBETA_SIGNALING_PATHWAY	WP_TGFBETA_SIGNALING_PATHWAY	62	0.419634	1.90045	0.00382409	0.0353324	0.025068	824	tags=29%, list=15%, signal=25%	Ccnd1/Cdkn1a/App/Tgif1/Klf6/Jund/Thbs1/Itgb1/Cdk1/Myc/Cdkn2b/Tp53/Sptbn1/Atf3/Limk2/Cdc42/Rbl1/Rac1
WP_UREA_CYCLE_AND_ASSOCIATED_PATHWAYS	WP_UREA_CYCLE_AND_ASSOCIATED_PATHWAYS	11	-0.675365	-1.93686	0.00383142	0.0353324	0.025068	1118	tags=82%, list=20%, signal=66%	Cps1/Nags/Glud1/Got2/Mdh1/Gls2/Otc/Slc25a13/Oat
KEGG_TIGHT_JUNCTION	KEGG_TIGHT_JUNCTION	54	0.443175	1.94412	0.00386847	0.0353324	0.025068	1309	tags=48%, list=23%, signal=37%	Cldn7/Gnai1/Rras/F11r/Myh10/Actb/Magi3/Sptan1/Gnai2/Cldn3/Tjp2/Ctnna1/Ocln/Jam2/Cdc42/Tjp1/Ppp2cb/Pard6b/Epb41l2/Afdn/Actn1/Gnai3/Cdk4/Nras/Ppp2r1a/Rhoa
REACTOME_NON_INTEGRIN_MEMBRANE_ECM_INTERACTIONS	REACTOME_NON_INTEGRIN_MEMBRANE_ECM_INTERACTIONS	24	0.556064	2.00999	0.00387597	0.0353324	0.025068	1193	tags=58%, list=21%, signal=46%	Lamc2/Pdgfa/Thbs1/Itgb1/Dag1/Col1a1/Sdc4/Lamc1/Agrn/Dmd/Itga6/Actn1/Itgav/Sdc1
KEGG_ECM_RECEPTOR_INTERACTION	KEGG_ECM_RECEPTOR_INTERACTION	26	0.537269	1.99821	0.0038835	0.0353324	0.025068	1193	tags=54%, list=21%, signal=43%	Lamc2/Cd44/Thbs1/Itgb1/Cd47/Dag1/Col1a1/Sdc4/Lamc1/Agrn/Itga6/Itgav/Col6a3/Sdc1
REACTOME_EUKARYOTIC_TRANSLATION_INITIATION	REACTOME_EUKARYOTIC_TRANSLATION_INITIATION	46	0.456803	1.93522	0.00389864	0.0353324	0.025068	2292	tags=78%, list=40%, signal=47%	Rpl3/Rps4y2/Eif4ebp1/Rps27l/Rplp1/Rps5/Rpl29/Rplp0/LOC684988/Uba52/LOC102555453/Rps4x/Rps27a/Rpl18a/Rpl8/Rpl32/Eif3d/Rpl23/Rpl14/Eif2s1/LOC108349606/Rps11/Eif3b/Rpl30/Eif3c/Pabpc1/Rps3/Eif3g/Rpsa/Rpl18/Eif2b3/Eif2b2/Eif4h/Eif3m/Eif1a/Rpl35
REACTOME_CHROMOSOME_MAINTENANCE	REACTOME_CHROMOSOME_MAINTENANCE	40	0.498331	2.06402	0.00392927	0.0353324	0.025068	1257	tags=52%, list=22%, signal=41%	Fen1/Pold1/Prim1/Pold2/Gar1/Cenph/Pcna/Dscc1/Rfc3/Ten1/Rpa2/Rfc4/Rfc2/Rbbp7/Chtf18/Prim2/Ctc1/Ruvbl2/Pold4/Cenpm/Ruvbl1
REACTOME_INTRINSIC_PATHWAY_FOR_APOPTOSIS	REACTOME_INTRINSIC_PATHWAY_FOR_APOPTOSIS	22	0.564628	1.99992	0.00393701	0.0353324	0.025068	899	tags=55%, list=16%, signal=46%	Ywhah/Apaf1/Dynll1/Casp7/Tp53/Ywhaq/Bax/Bcl2/Ywhaz/Bak1/Stat3/Ywhae
PID_CERAMIDE_PATHWAY	PID_CERAMIDE_PATHWAY	25	0.546931	1.99823	0.00394477	0.0353324	0.025068	1394	tags=56%, list=25%, signal=42%	Birc3/Pdgfa/Nfkbia/Nfkb1/Myc/Bax/Bcl2/Ctsd/Traf2/Pawr/Asah1/Rela/Map4k4/Prkcz
REACTOME_AURKA_ACTIVATION_BY_TPX2	REACTOME_AURKA_ACTIVATION_BY_TPX2	25	0.547467	2.00019	0.00394477	0.0353324	0.025068	1460	tags=60%, list=26%, signal=45%	Tubb5/Tubb4b/Cdk1/Dynll1/Tpx2/Dctn1/Haus7/Haus4/Ywhae/Mapre1/Ywhag/Ppp2r1a/Fgfr1op/Dync1i2/Csnk1d
NABA_ECM_AFFILIATED	NABA_ECM_AFFILIATED	33	0.502788	1.97338	0.00396825	0.0353324	0.025068	630	tags=39%, list=11%, signal=35%	Anxa2/Lgals3/Anxa7/Sema4a/Fcnb/Anxa4/Plxnb1/Anxa5/Hpx/Lgals1/Anxa13/Sdc4/Clec10a
KEGG_NEUROACTIVE_LIGAND_RECEPTOR_INTERACTION	KEGG_NEUROACTIVE_LIGAND_RECEPTOR_INTERACTION	40	-0.40965	-1.72048	0.0040568	0.0353324	0.025068	996	tags=40%, list=18%, signal=33%	Cnr2/Pth1r/Ptgfr/Vipr1/Gzma/Ptger3/Lpar6/Avpr1a/Agtr1a/Ghr/Thrb/Ednra/S1pr1/Adcyap1r1/Adra1b/Prlr
PID_CD40_PATHWAY	PID_CD40_PATHWAY	18	0.578115	1.94168	0.0040568	0.0353324	0.025068	1199	tags=56%, list=21%, signal=44%	Tnfaip3/Birc3/Nfkbia/Nfkb1/Myc/Jak3/C4bpa/Traf2/Traf3/Rela
REACTOME_BASE_EXCISION_REPAIR	REACTOME_BASE_EXCISION_REPAIR	19	0.567406	1.93171	0.00406504	0.0353324	0.025068	1141	tags=58%, list=20%, signal=46%	Fen1/Pold1/Pold2/Pcna/Rfc3/Rpa2/Apex1/Rfc4/Rfc2/Parp1/Pold4
REACTOME_GENE_AND_PROTEIN_EXPRESSION_BY_JAK_STAT_SIGNALING_AFTER_INTERLEUKIN_12_STIMULATION	REACTOME_GENE_AND_PROTEIN_EXPRESSION_BY_JAK_STAT_SIGNALING_AFTER_INTERLEUKIN_12_STIMULATION	19	0.573601	1.9528	0.00406504	0.0353324	0.025068	1887	tags=79%, list=33%, signal=53%	Anxa2/Cfl1/Msn/Lcp1/Cdc42/Rplp0/Taldo1/Pitpna/Hnrnpf/Cnn2/Rap1b/Snrpa1/Capza1/Arf1/Mtap
WP_METAPATHWAY_BIOTRANSFORMATION_PHASE_I_AND_II	WP_METAPATHWAY_BIOTRANSFORMATION_PHASE_I_AND_II	47	-0.413213	-1.81738	0.00407332	0.0353324	0.025068	732	tags=38%, list=13%, signal=34%	Mgst1/Cyp2u1/Cyp39a1/Cyp27a1/Mgst3/Sult2b1/Cyp4b1/Chst13/Cyp2j4/Cyp4f39/Gstz1/Cyp2e1/Sult1c3/Cyp3a18/Ephx2/Fmo1/Cyp8b1/Inmt
REACTOME_BILE_ACID_AND_BILE_SALT_METABOLISM	REACTOME_BILE_ACID_AND_BILE_SALT_METABOLISM	23	-0.516971	-1.85287	0.00409836	0.0353324	0.025068	653	tags=43%, list=12%, signal=39%	Cyp39a1/Stard5/Cyp27a1/Ptgis/Nr1h4/Amacr/Slco1b2/Acox2/Slc10a1/Cyp8b1
WP_MITOCHONDRIAL_COMPLEX_I_ASSEMBLY_MODEL_OXPHOS_SYSTEM	WP_MITOCHONDRIAL_COMPLEX_I_ASSEMBLY_MODEL_OXPHOS_SYSTEM	23	-0.508727	-1.82333	0.00409836	0.0353324	0.025068	2554	tags=91%, list=45%, signal=50%	Ndufa5/Ndufb11/Ndufv1/Ecsit/Ndufa7/Ndufa8/Foxred1/Tmem126b/Ndufb10/Ndufs1/Ndufa10/Ndufab1/Ndufv2/Ndufs3/Ndufv3/Ndufa3/Ndufb5/Ndufa6/Ndufc1/Ndufb4/Ndufb3
REACTOME_CYTOCHROME_P450_ARRANGED_BY_SUBSTRATE_TYPE	REACTOME_CYTOCHROME_P450_ARRANGED_BY_SUBSTRATE_TYPE	26	-0.466642	-1.73516	0.00410678	0.0353324	0.025068	700	tags=50%, list=12%, signal=44%	Cyp2u1/Cyp39a1/Cyp27a1/Cyp4b1/Fdx1/Cyp2j4/Cyp4f39/Ptgis/Nr1h4/Cyp2e1/Cyp3a18/Cyp4a1/Cyp8b1
REACTOME_RHO_GTPASES_ACTIVATE_ROCKS	REACTOME_RHO_GTPASES_ACTIVATE_ROCKS	10	0.705971	1.97203	0.00423729	0.0361258	0.0256309	791	tags=60%, list=14%, signal=52%	Rhoc/Myh10/Rhob/Cfl1/Limk2/Pak1
BIOCARTA_P53_PATHWAY	BIOCARTA_P53_PATHWAY	12	0.711601	2.11041	0.0042735	0.0361258	0.0256309	638	tags=67%, list=11%, signal=59%	Ccnd1/Cdkn1a/Apaf1/Pcna/Tp53/Bax/Bcl2/Ccne1
REACTOME_GAP_FILLING_DNA_REPAIR_SYNTHESIS_AND_LIGATION_IN_GG_NER	REACTOME_GAP_FILLING_DNA_REPAIR_SYNTHESIS_AND_LIGATION_IN_GG_NER	12	0.721275	2.13909	0.0042735	0.0361258	0.0256309	1141	tags=83%, list=20%, signal=67%	Pold1/Pold2/Pcna/Rfc3/Rpa2/Rfc4/Rfc2/Uba52/Rps27a/Pold4
REACTOME_RECOGNITION_OF_DNA_DAMAGE_BY_PCNA_CONTAINING_REPLICATION_COMPLEX	REACTOME_RECOGNITION_OF_DNA_DAMAGE_BY_PCNA_CONTAINING_REPLICATION_COMPLEX	13	0.686064	2.08248	0.00431965	0.0361258	0.0256309	1141	tags=77%, list=20%, signal=62%	Pold1/Pold2/Pcna/Rfc3/Rpa2/Rfc4/Rfc2/Uba52/Rps27a/Pold4
REACTOME_RESOLUTION_OF_ABASIC_SITES_AP_SITES_	REACTOME_RESOLUTION_OF_ABASIC_SITES_AP_SITES_	17	0.6017	1.94533	0.00431965	0.0361258	0.0256309	1141	tags=65%, list=20%, signal=52%	Fen1/Pold1/Pold2/Pcna/Rfc3/Rpa2/Apex1/Rfc4/Rfc2/Parp1/Pold4
WP_NUCLEAR_RECEPTORS_METAPATHWAY	WP_NUCLEAR_RECEPTORS_METAPATHWAY	124	0.341358	1.74889	0.00537634	0.0427959	0.0303632	420	tags=25%, list=7%, signal=24%	Gpx2/Cyp1a1/Abcc3/Ccnd1/Nfkb2/Il17b/Tnfaip3/Cyp3a9/Fasn/Nrg1/Cyp7a1/Enc1/Egr1/Birc3/Ggt1/Igfbp1/Jund/Serpinb9/Apoa1/Slc2a2/Scd/Cdk1/Hmox1/Txn1/Gadd45b/Ccl12/Maff/Myc/Nfe2l2/Mfge8/Srxn1
WP_MRNA_PROCESSING	WP_MRNA_PROCESSING	67	0.374266	1.73748	0.00544465	0.0427959	0.0303632	2580	tags=78%, list=46%, signal=43%	Snrpa/Snrpd1/Cstf3/Snrpf/Snrpd3/Snrpg/Sfpq/Hnrnpa1/Srpk1/Hnrnpm/Srsf2/Eftud2/Cstf2/Hnrnpk/Snrpe/Hnrnpd/Srsf3/Sf3b2/Hnrnpu/Sf3a3/Srsf7/Srsf6/Cd2bp2/Sf3a1/Snrpa1/Ptbp1/Sf3b5/Lsm7/Hnrnph1/Tmed10/Fus/Supt5h/Xrn2/Srsf1/Snrpb/Sf3b4/Prpf40a/Nono/Hnrnph2/Snrpd2/Sf3a2/Phf5a/Sf3b1/Ddx1/Cpsf3/Hnrnpl/Prpf6/Sfswap/Rnps1/Mettl3/Snrnp40/Nudt21
WP_INTEGRATED_BREAST_CANCER_PATHWAY	WP_INTEGRATED_BREAST_CANCER_PATHWAY	68	0.357495	1.66323	0.00547445	0.0427959	0.0303632	824	tags=28%, list=15%, signal=24%	Ccnd1/Hmgcr/Rras/Nfkb1/Odc1/Dcakd/Cdh1/Dag1/Myc/Fosl2/Tp53/Bax/Wee1/Bcl2/Cdc42/Rpp38/Bak1/Pak1/Rac1
NABA_SECRETED_FACTORS	NABA_SECRETED_FACTORS	70	0.3692	1.71978	0.00553506	0.0427959	0.0303632	564	tags=29%, list=10%, signal=26%	Ccl9/S100a10/Il17b/S100a4/Nrg1/Cxcl1/Cxcl10/Pdgfa/S100a11/S100a6/S100a8/Cxcl9/Clcf1/Ccl12/Fst/Il1rn/Gdf15/Scube3/Btc/Ccl6
REACTOME_SYNTHESIS_OF_BILE_ACIDS_AND_BILE_SALTS_VIA_7ALPHA_HYDROXYCHOLESTEROL	REACTOME_SYNTHESIS_OF_BILE_ACIDS_AND_BILE_SALTS_VIA_7ALPHA_HYDROXYCHOLESTEROL	15	-0.582873	-1.85933	0.00556586	0.0427959	0.0303632	202	tags=80%, list=4%, signal=77%	Hsd3b7/Hsd17b4/Ncoa1/Rxra/Acot8/Slc27a2/Cyp27a1/Ptgis/Nr1h4/Amacr/Acox2/Cyp8b1
KEGG_TYROSINE_METABOLISM	KEGG_TYROSINE_METABOLISM	12	-0.639696	-1.89765	0.00561798	0.0427959	0.0303632	1004	tags=67%, list=18%, signal=55%	Aldh1a3/Maob/Got2/Fah/Hpd/Hgd/Gstz1/Adh7
REACTOME_CELL_SURFACE_INTERACTIONS_AT_THE_VASCULAR_WALL	REACTOME_CELL_SURFACE_INTERACTIONS_AT_THE_VASCULAR_WALL	52	0.43183	1.88755	0.00570342	0.0427959	0.0303632	1293	tags=46%, list=23%, signal=36%	Cxadr/F11r/Epcam/Procr/Cd44/Sirpa/Itgb1/Cd47/Col1a1/Cd99/Slc3a2/Olr1/Sdc4/Itgb2/Jam2/Cd74/Thbd/Itga6/Fcer1g/Gas6/Itgav/Sdc1/Cd244/Nras
WP_MYOMETRIAL_RELAXATION_AND_CONTRACTION_PATHWAYS	WP_MYOMETRIAL_RELAXATION_AND_CONTRACTION_PATHWAYS	52	0.403762	1.76486	0.00570342	0.0427959	0.0303632	1727	tags=60%, list=30%, signal=42%	Igfbp2/Actb/Nfkb1/Igfbp1/Ywhah/Calm3/Myl4/Ets2/Maff/Guca2b/Ywhaq/Atf3/Ywhaz/Acta2/Gng12/Ywhae/Gnb1/Creb3/Cald1/Gng5/Arrb1/Ywhag/Cnn2/Ackr3/Prkcz/Prkar1a/Gnb2/Rgs2/Rgs19/Arrb2/Jun
WP_SMALL_CELL_LUNG_CANCER	WP_SMALL_CELL_LUNG_CANCER	52	0.435874	1.90523	0.00570342	0.0427959	0.0303632	768	tags=35%, list=14%, signal=30%	Lamc2/Ccnd1/Cdkn1a/Birc3/Nfkbia/Nfkb1/Itgb1/Apaf1/Gadd45b/Myc/Cdkn2b/Tp53/Bax/Bcl2/Lamc1/Ccne1/Ikbkb/Bak1
KEGG_LEUKOCYTE_TRANSENDOTHELIAL_MIGRATION	KEGG_LEUKOCYTE_TRANSENDOTHELIAL_MIGRATION	57	0.420145	1.87516	0.00571429	0.0427959	0.0303632	1549	tags=56%, list=27%, signal=41%	Cldn7/Gnai1/F11r/Icam1/Actb/Gnai2/Ptk2b/Itgb1/Msn/Cd99/Cyba/Cldn3/Ezr/Ctnna1/Itgb2/Ocln/Jam2/Cdc42/Vasp/Ncf4/Rac1/Afdn/Actn1/Gnai3/Rhoa/Ncf2/Itgal/Rac2/Cldn6/Ctnnd1/Actn4/Rap1b
REACTOME_TOLL_LIKE_RECEPTOR_CASCADES	REACTOME_TOLL_LIKE_RECEPTOR_CASCADES	60	0.402627	1.80205	0.00573614	0.0427959	0.0303632	1465	tags=45%, list=26%, signal=34%	Nfkb2/Lbp/App/Birc3/Ikbke/Nfkbia/Nfkb1/S100a8/Irf7/Dusp3/Ripk3/Ctsl/Lgmn/Itgb2/Ikbkb/Uba52/Ppp2cb/Unc93b1/Mapkapk2/Rps27a/Irak3/Traf3/Rela/Ppp2r1a/Ctsb/Tnip2/Ly86
REACTOME_CLASS_I_PEROXISOMAL_MEMBRANE_PROTEIN_IMPORT	REACTOME_CLASS_I_PEROXISOMAL_MEMBRANE_PROTEIN_IMPORT	11	-0.662656	-1.90041	0.00574713	0.0427959	0.0303632	1124	tags=73%, list=20%, signal=58%	Pex13/Pex16/Pex3/Pxmp2/Aldh3a2/Pxmp4/Pex14/Abcd3
REACTOME_NUCLEAR_ENVELOPE_BREAKDOWN	REACTOME_NUCLEAR_ENVELOPE_BREAKDOWN	24	0.541431	1.9571	0.00581395	0.0427959	0.0303632	2339	tags=92%, list=41%, signal=54%	Cdk1/Lpin3/Lmna/Nup210/Nup107/Ndc1/Nek6/Banf1/Lpin2/Nup93/Nup205/Nup155/Aaas/Nup160/Vrk2/Sec13/Nup54/Nup153/Tpr/Nup85/Nup133/Rae1
WP_MIRNA_REGULATION_OF_DNA_DAMAGE_RESPONSE	WP_MIRNA_REGULATION_OF_DNA_DAMAGE_RESPONSE	28	0.508306	1.92851	0.00581395	0.0427959	0.0303632	638	tags=46%, list=11%, signal=41%	Ccnd1/Cdkn1a/Ccng1/Apaf1/Cdk1/Gadd45b/Mcm7/Myc/Fas/Tp53/Bax/Rpa2/Ccne1
WP_RANKLRANK_RECEPTOR_ACTIVATOR_OF_NFKB_LIGAND_SIGNALING_PATHWAY	WP_RANKLRANK_RECEPTOR_ACTIVATOR_OF_NFKB_LIGAND_SIGNALING_PATHWAY	28	0.508802	1.93039	0.00581395	0.0427959	0.0303632	1322	tags=50%, list=23%, signal=39%	Nfkb2/Relb/Icam1/Nfkbia/Nfkb1/Cdc42/Ikbkb/Tnfrsf11a/Rac1/Spi1/Traf2/Traf3/Rela/Sqstm1
REACTOME_APOPTOTIC_EXECUTION_PHASE	REACTOME_APOPTOTIC_EXECUTION_PHASE	23	0.549244	1.9698	0.00583658	0.0427959	0.0303632	998	tags=52%, list=18%, signal=43%	Sptan1/Vim/Cdh1/Dsg2/Fnta/Tjp2/Casp7/Lmna/Ocln/Tjp1/Dbnl/Hmgb2
KEGG_PYRIMIDINE_METABOLISM	KEGG_PYRIMIDINE_METABOLISM	50	0.440527	1.9061	0.00587084	0.0427959	0.0303632	1141	tags=44%, list=20%, signal=35%	Tyms/Tk1/Pold1/Cmpk2/Ctps1/Nt5c2/Prim1/Ctps2/Pold2/Rrm1/Upp1/Nme2/Polr3g/Dtymk/Entpd5/Umps/Prim2/Polr3h/Polr1e/Polr1c/Uck2/Pold4
KEGG_SMALL_CELL_LUNG_CANCER	KEGG_SMALL_CELL_LUNG_CANCER	47	0.434552	1.85324	0.00587084	0.0427959	0.0303632	1281	tags=43%, list=23%, signal=33%	Lamc2/Ccnd1/Birc3/Nfkbia/Nfkb1/Itgb1/Apaf1/Myc/Cdkn2b/Tp53/Bcl2/Lamc1/Ccne1/Ikbkb/Itga6/Traf2/Itgav/Traf3/Rela/Cdk4
PID_CDC42_PATHWAY	PID_CDC42_PATHWAY	29	0.507189	1.94331	0.00587084	0.0427959	0.0303632	932	tags=48%, list=16%, signal=41%	Cdh1/Arhgdia/Cfl1/Ctnna1/Limk2/Actr2/Cdc42/Actr3/Pak1/Rac1/Arpc2/Arpc3/Arpc4/Iqgap1
REACTOME_ANTIVIRAL_MECHANISM_BY_IFN_STIMULATED_GENES	REACTOME_ANTIVIRAL_MECHANISM_BY_IFN_STIMULATED_GENES	39	0.4867	1.99307	0.00587084	0.0427959	0.0303632	2366	tags=85%, list=42%, signal=50%	Oasl/Mx2/Isg15/Flna/Kpna3/Uba7/Nup210/Uba52/Flnb/Nup107/Ndc1/Rps27a/Ddx58/Nup93/Nup205/Nup155/Aaas/Nup160/Eif4e3/Mapk3/Kpnb1/Sec13/Nup54/Nup153/Abce1/Tpr/Nedd4/Nup85/Nup133/Rae1/Eif4a3/Jak1/Eif4e2
REACTOME_INTRAFLAGELLAR_TRANSPORT	REACTOME_INTRAFLAGELLAR_TRANSPORT	29	0.513261	1.96657	0.00587084	0.0427959	0.0303632	1893	tags=72%, list=33%, signal=48%	Tubb6/Tubb4b/Kif3a/Dynll1/Wdr35/Ift22/LOC100909441/Trip11/Ttc26/Tctex1d2/Ift43/Ift122/Traf3ip1/Dynlrb1/Ift81/Kifap3/Ift88/Ift27/Kif3b/Ift172/Ift74
REACTOME_NUCLEAR_ENVELOPE_NE_REASSEMBLY	REACTOME_NUCLEAR_ENVELOPE_NE_REASSEMBLY	29	0.503855	1.93054	0.00587084	0.0427959	0.0303632	1699	tags=66%, list=30%, signal=46%	Tubb6/Tubb4b/Cdk1/Lbr/Ran/Lmna/Rangap1/Nup107/LOC100909441/Ndc1/Banf1/Chmp4bl1/Nup93/Nup205/Ppp2r1a/Nup155/Nup160/Cc2d1b/Vrk2
WP_APOPTOSIS	WP_APOPTOSIS	41	0.467119	1.94524	0.00587084	0.0427959	0.0303632	1254	tags=49%, list=22%, signal=38%	Birc3/Nfkbia/Nfkb1/Apaf1/Irf7/Casp4/Myc/Fas/Casp7/Tp53/Bax/Bcl2/Bok/Ikbkb/Bak1/Tnfrsf21/Traf2/Traf3/Rela/Irf5
WP_TNF_ALPHA_SIGNALING_PATHWAY	WP_TNF_ALPHA_SIGNALING_PATHWAY	48	0.428232	1.83034	0.00588235	0.0427959	0.0303632	562	tags=25%, list=10%, signal=23%	Nfkb2/Tnfaip3/Birc3/Nfkbia/Nfkb1/Apaf1/Txn1/Ccl12/Cyba/Ripk3/Casp7/Bax
REACTOME_TNFR2_NON_CANONICAL_NF_KB_PATHWAY	REACTOME_TNFR2_NON_CANONICAL_NF_KB_PATHWAY	40	0.475011	1.96743	0.00589391	0.0427959	0.0303632	274	tags=18%, list=5%, signal=17%	Tnfrsf12a/Nfkb2/Relb/Psmb9/Psmb10/Birc3/Psmb8
PID_ECADHERIN_NASCENT_AJ_PATHWAY	PID_ECADHERIN_NASCENT_AJ_PATHWAY	22	0.550377	1.94945	0.00590551	0.0427959	0.0303632	1549	tags=64%, list=27%, signal=46%	Ccnd1/Cdh1/Ctnna1/Cdc42/Tjp1/Rac1/Iqgap1/Afdn/Rhoa/Arf6/Wasf2/Ctnnd1/Rapgef1/Rap1b
REACTOME_INTERLEUKIN_12_FAMILY_SIGNALING	REACTOME_INTERLEUKIN_12_FAMILY_SIGNALING	25	0.529796	1.93563	0.00591716	0.0427959	0.0303632	1887	tags=72%, list=33%, signal=48%	Anxa2/Cfl1/Msn/Lcp1/Cdc42/Rplp0/Stat3/Taldo1/Pitpna/Hnrnpf/Cnn2/P4hb/Rap1b/Snrpa1/Capza1/Arf1/Canx/Mtap
PID_RAC1_PATHWAY	PID_RAC1_PATHWAY	31	0.502111	1.94801	0.00592885	0.0427959	0.0303632	1802	tags=68%, list=32%, signal=46%	Cdh1/Arhgdia/Cfl1/Cyba/Ctnna1/Actr2/Actr3/Stat3/Pak1/Rac1/Arpc2/Arpc3/Arpc4/Iqgap1/Ncf2/Limk1/Wasf2/Jun/Abi2/Cybb/Ncf1
KEGG_NOD_LIKE_RECEPTOR_SIGNALING_PATHWAY	KEGG_NOD_LIKE_RECEPTOR_SIGNALING_PATHWAY	33	0.495964	1.9466	0.00595238	0.0427959	0.0303632	358	tags=27%, list=6%, signal=26%	Tnfaip3/Cxcl1/Birc3/Nfkbia/Nfkb1/Nlrc4/Trip6/Casp4/Ccl12
PID_LKB1_PATHWAY	PID_LKB1_PATHWAY	21	0.542661	1.88737	0.0059761	0.0427959	0.0303632	925	tags=52%, list=16%, signal=44%	Ywhah/Myc/Cab39/Ezr/Psen2/Tp53/Ywhaq/Ywhaz/Prkaa1/Ywhae/Ctsd
REACTOME_CELL_JUNCTION_ORGANIZATION	REACTOME_CELL_JUNCTION_ORGANIZATION	36	0.50828	2.01626	0.00601202	0.0427959	0.0303632	1050	tags=47%, list=19%, signal=39%	Lamc2/Cldn7/F11r/Actb/Cdh17/Itgb1/Nectin2/Cdh1/Flna/Cldn3/Ctnna1/Parvb/Vasp/Pard6b/Itga6/Afdn/Actn1
WP_OSTEOBLAST_DIFFERENTIATION	WP_OSTEOBLAST_DIFFERENTIATION	30	-0.467115	-1.80415	0.00604839	0.0427959	0.0303632	678	tags=47%, list=12%, signal=41%	Notch1/Lrp6/Pik3r1/Ptch1/Fgfr3/Fzd4/Pparg/Fzd7/Hey1/Lrp5/Dll4/Dll1/Fzd5/Fzd1
REACTOME_NUCLEAR_RECEPTOR_TRANSCRIPTION_PATHWAY	REACTOME_NUCLEAR_RECEPTOR_TRANSCRIPTION_PATHWAY	25	-0.485503	-1.79465	0.00606061	0.0427959	0.0303632	1965	tags=72%, list=35%, signal=47%	Nr3c1/Nr2c2/Nr1i2/Rara/Nr3c2/Hnf4a/Esrra/Nr2f1/Thra/Rxra/Rxrg/Nr0b2/Nr6a1/Pparg/Thrb/Ppara/Hnf4g/Nr1h4
KEGG_ARGININE_AND_PROLINE_METABOLISM	KEGG_ARGININE_AND_PROLINE_METABOLISM	29	-0.484719	-1.85804	0.00610998	0.042942	0.0304669	928	tags=45%, list=16%, signal=38%	Nags/Maob/Glud1/Got2/Aldh3a2/Aldh2/Gls2/Otc/Prodh2/Dao/Sat2/Prodh1/Oat
REACTOME_COMPLEX_I_BIOGENESIS	REACTOME_COMPLEX_I_BIOGENESIS	24	-0.510558	-1.85056	0.00617284	0.043181	0.0306365	2554	tags=92%, list=45%, signal=51%	Ndufa5/Ndufb11/Ndufa9/Ndufv1/Ecsit/Ndufa7/Ndufa8/Tmem126b/Ndufb10/Ndufs1/Ndufa10/Ndufab1/Ndufv2/Ndufs3/Ndufs7/Ndufv3/Ndufa3/Ndufb5/Ndufa6/Ndufc1/Ndufb4/Ndufb3
REACTOME_METABOLISM_OF_WATER_SOLUBLE_VITAMINS_AND_COFACTORS	REACTOME_METABOLISM_OF_WATER_SOLUBLE_VITAMINS_AND_COFACTORS	57	-0.383726	-1.74257	0.00628931	0.0434968	0.0308605	842	tags=33%, list=15%, signal=29%	Coasy/Enpp2/Nadk2/Ppcs/Pcca/Nudt12/Slc46a1/Slc25a16/Cd320/Mocs2/Nmnat3/Mccc1/Vnn1/Gphn/Slc23a1/Ptgis/Aldh1l2/Slc19a2/Cyp8b1
REACTOME_COPI_INDEPENDENT_GOLGI_TO_ER_RETROGRADE_TRAFFIC	REACTOME_COPI_INDEPENDENT_GOLGI_TO_ER_RETROGRADE_TRAFFIC	14	0.623195	1.94282	0.00638298	0.0434968	0.0308605	968	tags=50%, list=17%, signal=42%	Tubb6/Tubb4b/Bicd2/Dynll1/Dctn1/Capzb/LOC100909441
REACTOME_FORMATION_OF_THE_CORNIFIED_ENVELOPE	REACTOME_FORMATION_OF_THE_CORNIFIED_ENVELOPE	14	0.625147	1.9489	0.00638298	0.0434968	0.0308605	542	tags=36%, list=10%, signal=32%	Krt8/Krt18/Ppl/Dsg2/Prss8
REACTOME_INTERCONVERSION_OF_NUCLEOTIDE_DI_AND_TRIPHOSPHATES	REACTOME_INTERCONVERSION_OF_NUCLEOTIDE_DI_AND_TRIPHOSPHATES	14	0.617623	1.92545	0.00638298	0.0434968	0.0308605	621	tags=57%, list=11%, signal=51%	Tyms/Ctps1/Dctpp1/Txn1/Ctps2/Rrm1/Nme2/Dtymk
REACTOME_KERATINIZATION	REACTOME_KERATINIZATION	14	0.625147	1.9489	0.00638298	0.0434968	0.0308605	542	tags=36%, list=10%, signal=32%	Krt8/Krt18/Ppl/Dsg2/Prss8
WP_DNA_MISMATCH_REPAIR	WP_DNA_MISMATCH_REPAIR	12	0.677665	2.00976	0.00641026	0.0434968	0.0308605	1141	tags=75%, list=20%, signal=60%	Pold1/Pold2/Pcna/Rfc3/Rpa2/Rfc4/Rfc2/Msh6/Pold4
REACTOME_SMAD2_SMAD3_SMAD4_HETEROTRIMER_REGULATES_TRANSCRIPTION	REACTOME_SMAD2_SMAD3_SMAD4_HETEROTRIMER_REGULATES_TRANSCRIPTION	13	0.654373	1.98628	0.00647948	0.0434968	0.0308605	1091	tags=62%, list=19%, signal=50%	Tgif1/Serpine1/Myc/Cdkn2b/Rbl1/Uba52/Rps27a/Junb
WP_TOLLLIKE_RECEPTOR_SIGNALING_RELATED_TO_MYD88	WP_TOLLLIKE_RECEPTOR_SIGNALING_RELATED_TO_MYD88	15	0.62931	1.97983	0.00647948	0.0434968	0.0308605	330	tags=40%, list=6%, signal=38%	Nfkb2/Relb/Ikbke/Nfkb1/Irf7/Tollip
WP_TYPE_II_INTERFERON_SIGNALING_IFNG	WP_TYPE_II_INTERFERON_SIGNALING_IFNG	15	0.621339	1.95475	0.00647948	0.0434968	0.0308605	452	tags=40%, list=8%, signal=37%	Psmb9/Cxcl10/Icam1/Isg15/Cxcl9/Ifngr2
REACTOME_MRNA_SPLICING	REACTOME_MRNA_SPLICING	86	0.361917	1.72835	0.00742115	0.0489796	0.0347505	2590	tags=78%, list=46%, signal=43%	Snrpa/Snrpd1/Cstf3/Hnrnpa3/Prpf19/Snrpf/Ppil1/Gtf2f1/Snrpd3/Ppih/Snrpg/Lsm4/Hnrnpa1/Hnrnpm/Lsm3/Srsf2/Eftud2/Cstf2/Hnrnpf/Hnrnpk/Snrpe/Alyref/Hnrnpd/Srsf3/Ppil3/Sf3b2/Hnrnpu/Sf3a3/Magohb/Srsf7/Srsf6/Cd2bp2/Sf3a1/Snrpa1/Cherp/Ptbp1/Sf3b5/Lsm7/Hnrnph1/Ppie/Fus/Srsf1/Snrpb/Sf3b4/Prpf40a/Hnrnph2/Polr2e/Polr2b/Srsf11/Prpf38a/Polr2g/Eif4a3/Prpf31/Snrpd2/Sf3a2/Phf5a/Sf3b1/Cpsf3/Hnrnpl/LOC681410/Ddx23/Pr…
REACTOME_REGULATION_OF_EXPRESSION_OF_SLITS_AND_ROBOS	REACTOME_REGULATION_OF_EXPRESSION_OF_SLITS_AND_ROBOS	63	0.365862	1.66985	0.00749064	0.0489796	0.0347505	2529	tags=73%, list=45%, signal=41%	Psmb9/Psmb10/Psmb8/Rpl3/Dag1/Rps4y2/Rps27l/Rplp1/Rps5/Rpl29/Rplp0/LOC684988/Uba52/LOC102555453/Rps4x/Rps27a/Rpl18a/Rpl8/Rpl32/Psme1/Rpl23/Rpl14/LOC108349606/Psmd8/Rps11/Rpl30/Magohb/Psma7/Pabpc1/Psmd14/Psmc4/Rps3/Psma6/Rpsa/Rpl18/Psmc2/Psmb4/Rpl35/Psma4/Psmd13/Eif4a3/Rpl11/Rpl36al/Rnps1/Sem1/Rps15
KEGG_CHEMOKINE_SIGNALING_PATHWAY	KEGG_CHEMOKINE_SIGNALING_PATHWAY	80	0.382278	1.80978	0.00753296	0.0489796	0.0347505	1309	tags=41%, list=23%, signal=32%	Ccl9/Cxcl16/Gnai1/Cxcl1/Cxcl10/Fgr/Nfkbia/Nfkb1/Gnai2/Ptk2b/Cxcl9/Ccl12/Jak3/Ccl6/Gng12/Ccl4/Cdc42/Ikbkb/Stat3/Pak1/Rac1/Gngt2/Hck/Gnb1/Ccl3/Gng5/Ccl19/Arrb1/Gnai3/Rela/Gng10/Nras/Rhoa
WP_APOPTOSIS_MODULATION_AND_SIGNALING	WP_APOPTOSIS_MODULATION_AND_SIGNALING	43	0.441629	1.86585	0.00772201	0.0489796	0.0347505	768	tags=37%, list=14%, signal=32%	Birc3/Nfkbia/Nfkb1/Bcl2a1/Apaf1/Tollip/Casp4/Pea15/Fas/Casp7/Tp53/Bax/Bcl2/Bok/Ikbkb/Bak1
REACTOME_REGULATION_OF_INSULIN_LIKE_GROWTH_FACTOR_IGF_TRANSPORT_AND_UPTAKE_BY_INSULIN_LIKE_GROWTH_FACTOR_BINDING_PROTEINS_IGFBPS_	REACTOME_REGULATION_OF_INSULIN_LIKE_GROWTH_FACTOR_IGF_TRANSPORT_AND_UPTAKE_BY_INSULIN_LIKE_GROWTH_FACTOR_BINDING_PROTEINS_IGFBPS_	53	0.397503	1.73633	0.00775194	0.0489796	0.0347505	606	tags=26%, list=11%, signal=24%	Kng1/Timp1/Pcsk9/Igfbp2/App/Rcn1/Igfbp1/Qsox1/Apoa1/Mfge8/Lgals1/Tf/Cp/Lamc1
KEGG_ALANINE_ASPARTATE_AND_GLUTAMATE_METABOLISM	KEGG_ALANINE_ASPARTATE_AND_GLUTAMATE_METABOLISM	19	-0.530305	-1.79322	0.00784314	0.0489796	0.0347505	789	tags=58%, list=14%, signal=50%	Aldh5a1/Cps1/Adssl1/Glud1/Nit2/Got2/Acy3/Gpt2/Gls2/Agxt/Abat
REACTOME_HCMV_INFECTION	REACTOME_HCMV_INFECTION	40	0.457784	1.89608	0.00785855	0.0489796	0.0347505	1574	tags=60%, list=28%, signal=44%	Tubb6/Nfkb1/Tubb4b/Itgb1/Dynll1/Cebpd/Rbbp7/Nup210/Vps36/Nup107/LOC100909441/Ndc1/Chmp4bl1/Nup93/Ncor2/Nup205/Hnrnpk/Nup155/Dync1i2/Aaas/Nup160/Tbl1x/Mvb12a/Mvb12b
REACTOME_SRP_DEPENDENT_COTRANSLATIONAL_PROTEIN_TARGETING_TO_MEMBRANE	REACTOME_SRP_DEPENDENT_COTRANSLATIONAL_PROTEIN_TARGETING_TO_MEMBRANE	40	0.45892	1.90078	0.00785855	0.0489796	0.0347505	1651	tags=60%, list=29%, signal=43%	Rpl3/Rps4y2/Rps27l/Rplp1/Rps5/Rpl29/Rplp0/LOC684988/Uba52/LOC102555453/Rps4x/Ssr2/Rpn1/Rps27a/Rpl18a/Rpl8/Rpl32/Ssr4/Rpl23/Rpl14/LOC108349606/Rps11/Rpl30/Sec11a
WP_NUCLEAR_RECEPTORS	WP_NUCLEAR_RECEPTORS	18	-0.556946	-1.84527	0.00785855	0.0489796	0.0347505	1965	tags=83%, list=35%, signal=55%	Nr3c1/Nr2c2/Nr1i2/Rara/Hnf4a/Esrra/Nr2f1/Thra/Rxra/Rxrg/Pparg/Nr2f2/Ror1/Thrb/Ppara
REACTOME_COLLAGEN_FORMATION	REACTOME_COLLAGEN_FORMATION	22	0.532906	1.88756	0.00787402	0.0489796	0.0347505	1484	tags=68%, list=26%, signal=51%	Lamc2/Mmp20/Pcolce/Col1a1/Ctsl/Serpinh1/Col18a1/Itga6/Col12a1/Colgalt1/Col6a3/Plod2/Ctsb/Ppib/P4hb
PID_E2F_PATHWAY	PID_E2F_PATHWAY	37	0.488233	1.9518	0.00790514	0.0489796	0.0347505	638	tags=38%, list=11%, signal=34%	Cdkn1a/Mcm3/Tyms/Serpine1/Tk1/Apaf1/Cdk1/Myc/Rbbp8/Rrm1/Ranbp1/Casp7/Plau/Ccne1
REACTOME_SIGNALING_BY_PTK6	REACTOME_SIGNALING_BY_PTK6	30	0.488761	1.88239	0.00790514	0.0489796	0.0347505	1309	tags=57%, list=23%, signal=44%	Ccnd1/Gpnmb/Nrg1/Stap2/Btc/Ccne1/Stat3/Uba52/Rac1/Sfpq/Rps27a/Pelp1/Khdrbs1/Ptpn1/Cdk4/Nras/Rhoa
WP_VIRAL_ACUTE_MYOCARDITIS	WP_VIRAL_ACUTE_MYOCARDITIS	37	0.482708	1.92972	0.00790514	0.0489796	0.0347505	790	tags=35%, list=14%, signal=30%	Krt8/Ccnd1/Nfkb2/Cxadr/Actb/Dag1/Sgcb/Casp7/Bax/Bcl2/Itgb2/Dmd/Stat3
KEGG_GAP_JUNCTION	KEGG_GAP_JUNCTION	32	0.483237	1.88802	0.00792079	0.0489796	0.0347505	313	tags=22%, list=6%, signal=21%	Tubb6/Gnai1/Tubb5/Pdgfa/Tubb4b/Gnai2/Cdk1
REACTOME_HCMV_EARLY_EVENTS	REACTOME_HCMV_EARLY_EVENTS	32	0.473119	1.84849	0.00792079	0.0489796	0.0347505	1515	tags=56%, list=27%, signal=41%	Tubb6/Nfkb1/Tubb4b/Itgb1/Dynll1/Rbbp7/Nup210/Nup107/LOC100909441/Ndc1/Nup93/Ncor2/Nup205/Nup155/Dync1i2/Aaas/Nup160/Tbl1x
REACTOME_RESPONSE_OF_EIF2AK4_GCN2_TO_AMINO_ACID_DEFICIENCY	REACTOME_RESPONSE_OF_EIF2AK4_GCN2_TO_AMINO_ACID_DEFICIENCY	38	0.481248	1.94595	0.00792079	0.0489796	0.0347505	1567	tags=61%, list=28%, signal=44%	Asns/Rpl3/Rps4y2/Rps27l/Atf3/Rplp1/Rps5/Rpl29/Rplp0/LOC684988/Uba52/LOC102555453/Rps4x/Rps27a/Rpl18a/Rpl8/Rpl32/Rpl23/Rpl14/Eif2s1/LOC108349606/Rps11/Rpl30
REACTOME_SIGNALING_BY_TGF_BETA_RECEPTOR_COMPLEX	REACTOME_SIGNALING_BY_TGF_BETA_RECEPTOR_COMPLEX	32	0.470868	1.83969	0.00792079	0.0489796	0.0347505	1394	tags=50%, list=25%, signal=38%	Tgif1/F11r/Serpine1/Xpo1/Myc/Cdkn2b/Rbl1/Fkbp1a/Uba52/Parp1/Rps27a/Junb/Ppp1ca/Ncor2/Rhoa/Prkcz
WP_CYTOPLASMIC_RIBOSOMAL_PROTEINS	WP_CYTOPLASMIC_RIBOSOMAL_PROTEINS	32	0.462886	1.80851	0.00792079	0.0489796	0.0347505	1567	tags=59%, list=28%, signal=43%	Rpl3/Rps4y2/Rplp1/Rps5/Rpl29/Rplp0/LOC684988/Uba52/LOC102555453/Rps4x/Rps27a/Rpl18a/Rpl8/Rpl32/Rpl23/Rpl14/LOC108349606/Rps11/Rpl30
REACTOME_PLASMA_LIPOPROTEIN_REMODELING	REACTOME_PLASMA_LIPOPROTEIN_REMODELING	20	-0.531839	-1.83644	0.00795229	0.0489796	0.0347505	869	tags=55%, list=15%, signal=47%	Apof/Pcsk6/Apoc3/Lcat/Pltp/Angptl8/Lipc/Fgf21/Angptl4/Apoa4/Angptl3
WP_OXIDATIVE_PHOSPHORYLATION	WP_OXIDATIVE_PHOSPHORYLATION	20	-0.528724	-1.82568	0.00795229	0.0489796	0.0347505	2554	tags=95%, list=45%, signal=52%	Ndufa5/Ndufa4/Ndufa9/Ndufv1/Ndufa7/Ndufa8/Ndufb10/Ndufs1/Ndufa10/Ndufab1/Ndufv2/Ndufs3/Ndufs7/Ndufv3/Ndufa3/Ndufb5/Ndufa6/Ndufc1/Ndufb4
REACTOME_DUAL_INCISION_IN_GG_NER	REACTOME_DUAL_INCISION_IN_GG_NER	20	0.539272	1.86068	0.00801603	0.0489796	0.0347505	1597	tags=70%, list=28%, signal=50%	Pold1/Pold2/Pcna/Rfc3/Rpa2/Rfc4/Rfc2/Uba52/Parp1/Rps27a/Pold4/Gtf2h3/Parp2/Ddb1
REACTOME_TRANSCRIPTIONAL_ACTIVITY_OF_SMAD2_SMAD3_SMAD4_HETEROTRIMER	REACTOME_TRANSCRIPTIONAL_ACTIVITY_OF_SMAD2_SMAD3_SMAD4_HETEROTRIMER	20	0.534834	1.84536	0.00801603	0.0489796	0.0347505	1219	tags=50%, list=22%, signal=39%	Tgif1/Serpine1/Myc/Cdkn2b/Rbl1/Uba52/Parp1/Rps27a/Junb/Ncor2
PID_INTEGRIN2_PATHWAY	PID_INTEGRIN2_PATHWAY	11	0.683446	1.98967	0.00833333	0.0507114	0.0359792	610	tags=55%, list=11%, signal=49%	Kng1/F11r/Icam1/Plat/Itgb2/Plau
REACTOME_METABOLISM_OF_VITAMINS_AND_COFACTORS	REACTOME_METABOLISM_OF_VITAMINS_AND_COFACTORS	84	-0.337735	-1.67464	0.00862069	0.0521494	0.0369994	1259	tags=40%, list=22%, signal=32%	Slc25a32/Nt5e/Vkorc1/Naxd/Enpp3/Lrat/Pdss2/Coq9/Coasy/Enpp2/Apoc3/Nadk2/Sdc2/Ppcs/Pcca/Nudt12/Slc46a1/Slc25a16/Cd320/Lrp1/Ttr/Mocs2/Gch1/Nmnat3/Mccc1/Vnn1/Gphn/Ttpa/Slc23a1/Ptgis/Aldh1l2/Apoa4/Slc19a2/Cyp8b1
KEGG_MISMATCH_REPAIR	KEGG_MISMATCH_REPAIR	13	0.642378	1.94988	0.00863931	0.0521494	0.0369994	1141	tags=69%, list=20%, signal=55%	Pold1/Pold2/Pcna/Rfc3/Rpa2/Rfc4/Rfc2/Msh6/Pold4
REACTOME_HIV_INFECTION	REACTOME_HIV_INFECTION	104	0.341537	1.70375	0.00915751	0.0545081	0.0386729	2372	tags=66%, list=42%, signal=39%	Psmb9/Psmb10/Psmb8/Fen1/Xpo1/Ranbp1/Ran/Xrcc5/Nmt2/Nelfe/Ap1s1/Gtf2f1/Nup210/Uba52/Rac1/Hmga1/Ap2a1/Hck/Rangap1/Nup107/Ndc1/Banf1/Chmp4bl1/Rps27a/Nelfb/Xrcc6/Nup93/Psme1/Taf10/Nup205/Ssrp1/Slc25a4/Psmd8/Nup155/Gtf2h3/Aaas/Nup160/Mvb12a/Mvb12b/Psip1/Psma7/Ap2s1/Arf1/Psmd14/Psmc4/Kpnb1/Psma6/Mnat1/Sec13/Npm1/Nup54/Nup153/Supt5h/Gtf2h5/Psmc2/Psmb4/Fyn/Tpr/Pacs1/Polr2e/Nup85/Polr2b/Nup133/Psma4/Ap2m1…
REACTOME_GROWTH_HORMONE_RECEPTOR_SIGNALING	REACTOME_GROWTH_HORMONE_RECEPTOR_SIGNALING	13	-0.607983	-1.85915	0.00927644	0.0545081	0.0386729	790	tags=46%, list=14%, signal=40%	Irs1/Socs3/Irs2/Ghr/Prlr/Cish
WP_ZINC_HOMEOSTASIS	WP_ZINC_HOMEOSTASIS	15	-0.556764	-1.77604	0.00927644	0.0545081	0.0386729	393	tags=47%, list=7%, signal=44%	Slc30a1/Slc39a8/Slc30a3/Mt1/Slc30a10/Mt1m/Mt2A
WP_CHEMOKINE_SIGNALING_PATHWAY	WP_CHEMOKINE_SIGNALING_PATHWAY	76	0.351608	1.65591	0.0093633	0.0545081	0.0386729	1293	tags=38%, list=23%, signal=30%	Ccl9/Cxcl16/Gnai1/Cxcl10/Fgr/Nfkbia/Nfkb1/Gnai2/Ptk2b/Cxcl9/Jak3/Gng12/Ccl4/Cdc42/Ikbkb/Stat3/Pak1/Rac1/Gngt2/Hck/Gnb1/Ccl3/Gng5/Ccl19/Arrb1/Gnai3/Rela/Gng10/Nras
WP_TRYPTOPHAN_CATABOLISM_LEADING_TO_NAD_PRODUCTION	WP_TRYPTOPHAN_CATABOLISM_LEADING_TO_NAD_PRODUCTION	11	-0.640917	-1.83807	0.00957854	0.0545081	0.0386729	854	tags=55%, list=15%, signal=46%	Tdo2/Haao/Kmo/Nmnat3/Aadat/Kynu
REACTOME_PARASITE_INFECTION	REACTOME_PARASITE_INFECTION	28	0.486343	1.84518	0.00968992	0.0545081	0.0386729	1038	tags=43%, list=18%, signal=35%	Fgr/Actb/Myo1c/Actr2/Cdc42/Actr3/Rac1/Hck/Arpc2/Arpc3/Arpc4/Arpc1a
REACTOME_INTERFERON_GAMMA_SIGNALING	REACTOME_INTERFERON_GAMMA_SIGNALING	26	0.502727	1.86974	0.00970874	0.0545081	0.0386729	1262	tags=54%, list=22%, signal=42%	Oasl/Gbp3/Icam1/Cd44/Irf7/Ifngr2/Ifi30/Trim35/Trim21/RT1-Bb/Gbp4/Ptpn1/Irf5/Trim34
PID_ILK_PATHWAY	PID_ILK_PATHWAY	23	0.538467	1.93115	0.00972763	0.0545081	0.0386729	1257	tags=52%, list=22%, signal=41%	Ccnd1/Xpo1/Ppp1r14b/Parvb/Cdc42/Zyx/Rac1/Iqgap1/Parp1/Actn1/Ruvbl2/Ruvbl1
REACTOME_INTERACTIONS_OF_REV_WITH_HOST_CELLULAR_PROTEINS	REACTOME_INTERACTIONS_OF_REV_WITH_HOST_CELLULAR_PROTEINS	23	0.538422	1.93099	0.00972763	0.0545081	0.0386729	2339	tags=91%, list=41%, signal=54%	Xpo1/Ranbp1/Ran/Nup210/Rangap1/Nup107/Ndc1/Nup93/Nup205/Nup155/Aaas/Nup160/Kpnb1/Sec13/Npm1/Nup54/Nup153/Tpr/Nup85/Nup133/Rae1
REACTOME_CLEC7A_DECTIN_1_SIGNALING	REACTOME_CLEC7A_DECTIN_1_SIGNALING	46	0.414385	1.75551	0.00974659	0.0545081	0.0386729	274	tags=15%, list=5%, signal=15%	Nfkb2/Relb/Psmb9/Psmb10/Nfkbia/Nfkb1/Psmb8
PID_A6B1_A6B4_INTEGRIN_PATHWAY	PID_A6B1_A6B4_INTEGRIN_PATHWAY	27	0.492428	1.8495	0.00976562	0.0545081	0.0386729	989	tags=44%, list=17%, signal=37%	Lamc2/Cd9/Ywhah/Itgb1/Cdh1/Casp7/Ywhaq/Ywhaz/Lamc1/Rac1/Ywhae/Itga6
REACTOME_EXTRA_NUCLEAR_ESTROGEN_SIGNALING	REACTOME_EXTRA_NUCLEAR_ESTROGEN_SIGNALING	29	0.483726	1.85341	0.00978474	0.0545081	0.0386729	1530	tags=59%, list=27%, signal=43%	Ccnd1/Gnai1/Gnai2/Xpo1/Btc/Cav2/Bcl2/Gng12/Gngt2/Gnb1/Gng5/Gnai3/Gng10/Nras/Prkcz/Zdhhc21/Gnb2
REACTOME_SYNTHESIS_OF_BILE_ACIDS_AND_BILE_SALTS	REACTOME_SYNTHESIS_OF_BILE_ACIDS_AND_BILE_SALTS	18	-0.543014	-1.79911	0.00982318	0.0545081	0.0386729	1031	tags=50%, list=18%, signal=41%	Acot8/Slc27a2/Cyp39a1/Cyp27a1/Ptgis/Nr1h4/Amacr/Acox2/Cyp8b1
REACTOME_SENESCENCE_ASSOCIATED_SECRETORY_PHENOTYPE_SASP_	REACTOME_SENESCENCE_ASSOCIATED_SECRETORY_PHENOTYPE_SASP_	25	0.497481	1.81757	0.00986193	0.0545081	0.0386729	1735	tags=68%, list=31%, signal=47%	Cdkn1a/Nfkb1/Cdkn2b/Anapc2/Stat3/Uba52/Rps27a/Rela/Cdk4/Cdk6/H3f3b/Anapc15/Anapc4/Anapc1/Cdc16/Jun/Anapc5
WP_MECHANOREGULATION_AND_PATHOLOGY_OF_YAPTAZ_VIA_HIPPO_AND_NONHIPPO_MECHANISMS	WP_MECHANOREGULATION_AND_PATHOLOGY_OF_YAPTAZ_VIA_HIPPO_AND_NONHIPPO_MECHANISMS	25	0.493115	1.80161	0.00986193	0.0545081	0.0386729	791	tags=36%, list=14%, signal=31%	Actb/Itgb1/Cdh1/Ctnna1/Ywhaq/Itgb2/Acta2/Tead4/Pak1
BIOCARTA_HIVNEF_PATHWAY	BIOCARTA_HIVNEF_PATHWAY	31	0.460785	1.78768	0.00988142	0.0545081	0.0386729	1043	tags=42%, list=18%, signal=34%	Birc3/Nfkbia/Nfkb1/Sptan1/Apaf1/Fas/Psen2/Casp7/Bcl2/Lmna/Lmnb2/Traf2/Parp1
REACTOME_DECTIN_1_MEDIATED_NONCANONICAL_NF_KB_SIGNALING	REACTOME_DECTIN_1_MEDIATED_NONCANONICAL_NF_KB_SIGNALING	31	0.468821	1.81886	0.00988142	0.0545081	0.0386729	274	tags=16%, list=5%, signal=15%	Nfkb2/Relb/Psmb9/Psmb10/Psmb8
REACTOME_G2_M_DNA_DAMAGE_CHECKPOINT	REACTOME_G2_M_DNA_DAMAGE_CHECKPOINT	31	0.468924	1.81926	0.00988142	0.0545081	0.0386729	1380	tags=58%, list=24%, signal=44%	Ywhah/Cdk1/Rbbp8/Tp53/Rfc3/Ywhaq/Wee1/Ywhaz/Rmi2/Rpa2/Rfc4/Rfc2/Ywhae/Rad50/Nsd2/Topbp1/Ywhag/Cdc25c
REACTOME_SCF_SKP2_MEDIATED_DEGRADATION_OF_P27_P21	REACTOME_SCF_SKP2_MEDIATED_DEGRADATION_OF_P27_P21	30	0.46631	1.79592	0.00988142	0.0545081	0.0386729	274	tags=17%, list=5%, signal=16%	Ccnd1/Cdkn1a/Psmb9/Psmb10/Psmb8
REACTOME_TRANSLOCATION_OF_SLC2A4_GLUT4_TO_THE_PLASMA_MEMBRANE	REACTOME_TRANSLOCATION_OF_SLC2A4_GLUT4_TO_THE_PLASMA_MEMBRANE	30	0.474963	1.82925	0.00988142	0.0545081	0.0386729	1290	tags=47%, list=23%, signal=36%	Tubb6/Actb/Tubb4b/Ywhah/Myo1c/Kif3a/Ywhaq/Ywhaz/Rac1/Ywhae/LOC100909441/Aspscr1/Ywhag/Snap23
KEGG_RIBOSOME	KEGG_RIBOSOME	33	0.474838	1.86368	0.00992063	0.0545081	0.0386729	1567	tags=61%, list=28%, signal=44%	Rpl3/Rps4y2/Rps27l/Rplp1/Rps5/Rpl29/Rplp0/LOC684988/Uba52/LOC102555453/Rps4x/Rps27a/Rpl18a/Rpl8/Rpl32/Rpl23/Rpl14/LOC108349606/Rps11/Rpl30
REACTOME_ANCHORING_OF_THE_BASAL_BODY_TO_THE_PLASMA_MEMBRANE	REACTOME_ANCHORING_OF_THE_BASAL_BODY_TO_THE_PLASMA_MEMBRANE	33	0.488212	1.91617	0.00992063	0.0545081	0.0386729	1928	tags=67%, list=34%, signal=44%	Tubb5/Tubb4b/Cdk1/Dynll1/Dctn1/Haus7/Haus4/Ywhae/Tmem67/Cep89/Mapre1/Ywhag/Ppp2r1a/Fgfr1op/Fbf1/Dync1i2/Csnk1d/Mks1/Cenpj/Clasp1/Tmem216/Haus8
REACTOME_EUKARYOTIC_TRANSLATION_ELONGATION	REACTOME_EUKARYOTIC_TRANSLATION_ELONGATION	35	0.476612	1.88109	0.00994036	0.0545081	0.0386729	1567	tags=60%, list=28%, signal=44%	Rpl3/Rps4y2/Rps27l/Rplp1/Rps5/Rpl29/Rplp0/LOC684988/Uba52/LOC102555453/Rps4x/Eef1g/Rps27a/Rpl18a/Rpl8/Rpl32/Rpl23/Rpl14/LOC108349606/Rps11/Rpl30
REACTOME_NUCLEOTIDE_BINDING_DOMAIN_LEUCINE_RICH_REPEAT_CONTAINING_RECEPTOR_NLR_SIGNALING_PATHWAYS	REACTOME_NUCLEOTIDE_BINDING_DOMAIN_LEUCINE_RICH_REPEAT_CONTAINING_RECEPTOR_NLR_SIGNALING_PATHWAYS	35	0.460958	1.8193	0.00994036	0.0545081	0.0386729	1199	tags=40%, list=21%, signal=32%	Nfkb2/Tnfaip3/App/Birc3/Nfkb1/Nlrc4/Casp4/Txn1/Bcl2/Ikbkb/Uba52/Rps27a/Pstpip1/Rela
REACTOME_TELOMERE_MAINTENANCE	REACTOME_TELOMERE_MAINTENANCE	35	0.487784	1.92518	0.00994036	0.0545081	0.0386729	1257	tags=51%, list=22%, signal=40%	Fen1/Pold1/Prim1/Pold2/Gar1/Pcna/Dscc1/Rfc3/Ten1/Rpa2/Rfc4/Rfc2/Chtf18/Prim2/Ctc1/Ruvbl2/Pold4/Ruvbl1
KEGG_GLYCEROLIPID_METABOLISM	KEGG_GLYCEROLIPID_METABOLISM	25	-0.464324	-1.71636	0.010101	0.0551869	0.0391545	1253	tags=56%, list=22%, signal=44%	Aldh7a1/Dgkd/Plpp3/Glyctk/Gpat4/Dgka/Aldh3a2/Aldh2/Dgkq/Lipc/Agpat2/Gpam/Dgat2/Gk
REACTOME_COOPERATION_OF_PDCL_PHLP1_AND_TRIC_CCT_IN_G_PROTEIN_BETA_FOLDING	REACTOME_COOPERATION_OF_PDCL_PHLP1_AND_TRIC_CCT_IN_G_PROTEIN_BETA_FOLDING	18	0.550673	1.84951	0.010142	0.0552093	0.0391704	1720	tags=78%, list=30%, signal=54%	Gnai1/Gnai2/Gng12/Gngt2/Gnb1/Gng5/Gnai3/Cct5/Gng10/Cct8/Gnb2/Cct3/Cct2/Cct6a
KEGG_PROPANOATE_METABOLISM	KEGG_PROPANOATE_METABOLISM	24	-0.489618	-1.77466	0.0102881	0.0558016	0.0395906	1253	tags=58%, list=22%, signal=46%	Aldh7a1/Acadm/Mlycd/Suclg2/Aldh3a2/Pcca/Sucla2/Hadha/Ldha/Aldh2/Mcee/Abat/Acat1/Ehhadh
WP_HEPATITIS_B_INFECTION	WP_HEPATITIS_B_INFECTION	63	0.355351	1.62188	0.011236	0.0607228	0.0430822	1293	tags=40%, list=23%, signal=31%	Cdkn1a/Casp12/Ikbke/Nfkb1/Ptk2b/Apaf1/Irf7/Myc/Pcna/Jak3/Fas/Ywhaq/Bax/Bcl2/Ywhaz/Ikbkb/Stat3/Creb3/Creb3l2/Traf3/Ddx58/Rela/Stat6/Ifih1/Nras
REACTOME_LEISHMANIA_INFECTION	REACTOME_LEISHMANIA_INFECTION	83	0.360269	1.70782	0.0112782	0.0607319	0.0430886	1252	tags=39%, list=22%, signal=30%	Nfkb2/Gnai1/App/Fgr/Ggt1/Actb/Nfkb1/Rhbdf2/Gnai2/Myo1c/Txn1/Cyba/Gng12/Actr2/Cdc42/Entpd5/Actr3/Rac1/Gngt2/Hck/Arpc2/Arpc3/Arpc4/Gnb1/Arpc1a/Gng5/Il18/Pstpip1/Gnai3/Adrb2/Rela/Gng10
REACTOME_INTERLEUKIN_1_SIGNALING	REACTOME_INTERLEUKIN_1_SIGNALING	52	0.385219	1.68381	0.0114068	0.0609859	0.0432688	384	tags=17%, list=7%, signal=16%	Nfkb2/Psmb9/App/Psmb10/Nfkbia/Nfkb1/Psmb8/Tollip/Il1rn
REACTOME_TOLL_LIKE_RECEPTOR_4_TLR4_CASCADE	REACTOME_TOLL_LIKE_RECEPTOR_4_TLR4_CASCADE	52	0.386804	1.69074	0.0114068	0.0609859	0.0432688	1199	tags=37%, list=21%, signal=29%	Nfkb2/Lbp/App/Birc3/Ikbke/Nfkbia/Nfkb1/Irf7/Dusp3/Ripk3/Itgb2/Ikbkb/Uba52/Ppp2cb/Mapkapk2/Rps27a/Irak3/Traf3/Rela
WP_DNA_DAMAGE_RESPONSE	WP_DNA_DAMAGE_RESPONSE	26	0.470343	1.7493	0.0116505	0.0619671	0.043965	638	tags=42%, list=11%, signal=38%	Ccnd1/Cdkn1a/Apaf1/Cdk1/Gadd45b/Myc/Fas/Tp53/Bax/Rpa2/Ccne1
REACTOME_INTERLEUKIN_12_SIGNALING	REACTOME_INTERLEUKIN_12_SIGNALING	23	0.518069	1.858	0.0116732	0.0619671	0.043965	1887	tags=70%, list=33%, signal=47%	Anxa2/Cfl1/Msn/Lcp1/Cdc42/Rplp0/Taldo1/Pitpna/Hnrnpf/Cnn2/P4hb/Rap1b/Snrpa1/Capza1/Arf1/Mtap
KEGG_VIRAL_MYOCARDITIS	KEGG_VIRAL_MYOCARDITIS	22	0.516839	1.83066	0.011811	0.0623127	0.0442102	824	tags=45%, list=15%, signal=39%	Ccnd1/Cxadr/Icam1/Myh10/Actb/Dag1/Sgcb/Itgb2/Dmd/Rac1
KEGG_RIG_I_LIKE_RECEPTOR_SIGNALING_PATHWAY	KEGG_RIG_I_LIKE_RECEPTOR_SIGNALING_PATHWAY	25	0.477319	1.7439	0.0118343	0.0623127	0.0442102	1256	tags=48%, list=22%, signal=38%	Cxcl10/Ikbke/Nfkbia/Nfkb1/Isg15/Irf7/Ikbkb/Traf2/Traf3/Ddx58/Rela/Ifih1
WP_HUMAN_COMPLEMENT_SYSTEM	WP_HUMAN_COMPLEMENT_SYSTEM	38	0.456679	1.8466	0.0118812	0.0623127	0.0442102	841	tags=42%, list=15%, signal=36%	Icam1/C1s/Fcnb/Gnai2/Apoa1/Thbs1/Cr1l/Txn1/Itgb2/Lamc1/C5/C9/Cd93/C1r/Lrp2/C4bpa
REACTOME_MUSCLE_CONTRACTION	REACTOME_MUSCLE_CONTRACTION	33	0.448023	1.75844	0.0119048	0.0623127	0.0442102	1205	tags=45%, list=21%, signal=36%	Tpm1/Anxa2/Sri/Vim/Tpm3/Tpm4/Myl4/Kcnk5/Acta2/Dmd/Pak1/Cald1/Anxa1/Fxyd2/Anxa6
KEGG_P53_SIGNALING_PATHWAY	KEGG_P53_SIGNALING_PATHWAY	36	0.441017	1.74944	0.012024	0.0625	0.0443431	810	tags=42%, list=14%, signal=36%	Ccnd1/Cdkn1a/Serpine1/Gtse1/Thbs1/Ccng1/Apaf1/Cdk1/Gadd45b/Fas/Tp53/Bax/Ccne1/Cd82/Zmat3
PID_P75_NTR_PATHWAY	PID_P75_NTR_PATHWAY	36	0.456419	1.81053	0.012024	0.0625	0.0443431	1441	tags=50%, list=25%, signal=38%	Rhoc/App/Birc3/Rhob/Bex3/Rtn4/Apaf1/Arhgdia/Tp53/Ikbkb/Rac1/Ywhae/LOC108348064/Maged1/Rhoa/Sqstm1/Prkcz/Mageh1
BIOCARTA_G2_PATHWAY	BIOCARTA_G2_PATHWAY	11	0.660876	1.92396	0.0125	0.0639143	0.0453465	578	tags=55%, list=10%, signal=49%	Cdkn1a/Ywhah/Cdk1/Tp53/Ywhaq/Wee1
REACTOME_AGGREPHAGY	REACTOME_AGGREPHAGY	11	0.664321	1.93399	0.0125	0.0639143	0.0453465	1068	tags=64%, list=19%, signal=52%	Tubb6/Vim/Tubb4b/Dynll1/Uba52/LOC100909441/Rps27a
ST_GAQ_PATHWAY	ST_GAQ_PATHWAY	11	0.670402	1.9517	0.0125	0.0639143	0.0453465	348	tags=36%, list=6%, signal=34%	Nfkb2/Nfkbia/Nfkb1/Dag1
WP_REGULATION_OF_APOPTOSIS_BY_PARATHYROID_HORMONERELATED_PROTEIN	WP_REGULATION_OF_APOPTOSIS_BY_PARATHYROID_HORMONERELATED_PROTEIN	11	0.663785	1.93243	0.0125	0.0639143	0.0453465	989	tags=64%, list=17%, signal=53%	Bcl2a1/Myc/Bax/Bcl2/Bok/Bak1/Itga6
REACTOME_REGULATION_OF_LIPID_METABOLISM_BY_PPARALPHA	REACTOME_REGULATION_OF_LIPID_METABOLISM_BY_PPARALPHA	60	-0.353957	-1.62984	0.0125261	0.0639143	0.0453465	550	tags=27%, list=10%, signal=24%	Med4/Cpt1a/Tbl1xr1/Pparg/Hmgcs2/Agt/Cpt2/Ppara/Acox1/Nr1h4/Angptl4/Fabp1/Pex11a/Cyp4a1/Acsl1/G0s2
SIG_REGULATION_OF_THE_ACTIN_CYTOSKELETON_BY_RHO_GTPASES	SIG_REGULATION_OF_THE_ACTIN_CYTOSKELETON_BY_RHO_GTPASES	16	0.583504	1.87274	0.0125523	0.0639143	0.0453465	894	tags=56%, list=16%, signal=48%	Cfl1/Pfn1/Flna/Actr2/Cdc42/Actr3/Vasp/Pak1/Rps4x
REACTOME_G1_S_SPECIFIC_TRANSCRIPTION	REACTOME_G1_S_SPECIFIC_TRANSCRIPTION	14	0.604735	1.88527	0.012766	0.0645899	0.0458258	780	tags=50%, list=14%, signal=43%	Tyms/Tk1/Cdk1/Cdt1/Pcna/Ccne1/Rbl1
WP_PHOTODYNAMIC_THERAPYINDUCED_NFE2L2_NRF2_SURVIVAL_SIGNALING	WP_PHOTODYNAMIC_THERAPYINDUCED_NFE2L2_NRF2_SURVIVAL_SIGNALING	12	0.630855	1.87093	0.0128205	0.0645899	0.0458258	420	tags=42%, list=7%, signal=39%	Abcc3/Ephx1/Hmox1/Nfe2l2/Srxn1
BIOCARTA_DEATH_PATHWAY	BIOCARTA_DEATH_PATHWAY	17	0.578419	1.87006	0.012959	0.0645899	0.0458258	598	tags=47%, list=11%, signal=42%	Birc3/Nfkbia/Nfkb1/Sptan1/Apaf1/Casp7/Bcl2/Lmna
BIOCARTA_G1_PATHWAY	BIOCARTA_G1_PATHWAY	13	0.62282	1.89051	0.012959	0.0645899	0.0458258	638	tags=46%, list=11%, signal=41%	Ccnd1/Cdkn1a/Cdk1/Cdkn2b/Tp53/Ccne1
PID_FRA_PATHWAY	PID_FRA_PATHWAY	15	0.607085	1.9099	0.012959	0.0645899	0.0458258	1146	tags=60%, list=20%, signal=48%	Ccnd1/Jund/Hmox1/Ccl12/Fosl2/Plau/Thbd/Junb/Plaur
REACTOME_SMOOTH_MUSCLE_CONTRACTION	REACTOME_SMOOTH_MUSCLE_CONTRACTION	15	0.596926	1.87794	0.012959	0.0645899	0.0458258	1205	tags=60%, list=21%, signal=47%	Tpm1/Anxa2/Tpm3/Tpm4/Acta2/Pak1/Cald1/Anxa1/Anxa6
KEGG_CYSTEINE_AND_METHIONINE_METABOLISM	KEGG_CYSTEINE_AND_METHIONINE_METABOLISM	17	-0.517213	-1.70687	0.012987	0.0645899	0.0458258	765	tags=41%, list=14%, signal=36%	Got2/Dnmt3b/Ldha/Cdo1/Cbs/Ahcy/Sds
REACTOME_CELLULAR_SENESCENCE	REACTOME_CELLULAR_SENESCENCE	58	0.365309	1.63587	0.0132576	0.0657172	0.0466256	1921	tags=59%, list=34%, signal=39%	Cdkn1a/Nfkb1/Id1/Txn1/Ets2/Cdkn2b/Mov10/Tp53/Anapc2/Ccne1/Cabin1/Stat3/Rbbp7/Uba52/Hmga1/Mapkapk2/Rps27a/Rad50/Rela/Map4k4/Cdk4/Phc2/Cdk6/H3f3b/Anapc15/Anapc4/Anapc1/Cdc16/Jun/Anapc5/Mdm2/Mink1/Mapk3/Map3k5
REACTOME_TRANSCRIPTIONAL_REGULATION_BY_SMALL_RNAS	REACTOME_TRANSCRIPTIONAL_REGULATION_BY_SMALL_RNAS	23	0.505724	1.81373	0.0136187	0.0667976	0.0473921	2344	tags=87%, list=41%, signal=51%	Ran/Nup210/Nup107/Ndc1/Nup93/Nup205/Nup155/Aaas/Nup160/H3f3b/Sec13/Nup54/Nup153/Tpr/Polr2e/Nup85/Polr2b/Nup133/Rae1/Polr2g
WP_LUNG_FIBROSIS	WP_LUNG_FIBROSIS	23	0.499062	1.78983	0.0136187	0.0667976	0.0473921	1407	tags=57%, list=25%, signal=43%	Timp1/Cxcl1/Pdgfa/Hmox1/Ccl12/Nfe2l2/Plau/Ccl4/Fgf1/Ccl3/Dsp/Edn1/Hgf
WP_NETRINUNC5B_SIGNALING_PATHWAY	WP_NETRINUNC5B_SIGNALING_PATHWAY	23	0.49899	1.78958	0.0136187	0.0667976	0.0473921	549	tags=35%, list=10%, signal=32%	Icam1/Ptk2b/Col1a1/Ccl12/Alpl/Unc5b/Tp53/Plekhh1
REACTOME_GOLGI_TO_ER_RETROGRADE_TRANSPORT	REACTOME_GOLGI_TO_ER_RETROGRADE_TRANSPORT	41	0.409413	1.70493	0.0136986	0.0667976	0.0473921	1825	tags=59%, list=32%, signal=40%	Tubb6/Kif12/Tmed3/Tubb4b/Bicd2/Kif3a/Dynll1/Kif1b/Kif22/Kdelr3/Dctn1/Capzb/LOC100909441/Arf4/Tmed9/Dync1i2/Kif1c/Copa/Bnip1/Klc1/Capza1/Kifap3/Kif3b/Arf1
REACTOME_NONSENSE_MEDIATED_DECAY_NMD_	REACTOME_NONSENSE_MEDIATED_DECAY_NMD_	41	0.414153	1.72467	0.0136986	0.0667976	0.0473921	2529	tags=80%, list=45%, signal=45%	Rpl3/Rps4y2/Rps27l/Rplp1/Rps5/Rpl29/Rplp0/LOC684988/Uba52/LOC102555453/Rps4x/Rps27a/Rpl18a/Rpl8/Rpl32/Ppp2r1a/Rpl23/Rpl14/LOC108349606/Rps11/Rpl30/Magohb/Pabpc1/Rps3/Rpsa/Rpl18/Rpl35/Eif4a3/Smg9/Rpl11/Rpl36al/Rnps1/Rps15
REACTOME_FCGAMMA_RECEPTOR_FCGR_DEPENDENT_PHAGOCYTOSIS	REACTOME_FCGAMMA_RECEPTOR_FCGR_DEPENDENT_PHAGOCYTOSIS	37	0.448108	1.7914	0.013834	0.0668048	0.0473973	1756	tags=57%, list=31%, signal=39%	Fgr/Actb/Myo1c/Cfl1/Actr2/Cdc42/Actr3/Pak1/Rac1/Hck/Arpc2/Arpc3/Arpc4/Arpc1a/Plpp5/Limk1/Wasf2/Hsp90ab1/Cyfip1/Vav1/Abi2
REACTOME_MITOTIC_PROPHASE	REACTOME_MITOTIC_PROPHASE	37	0.429608	1.71744	0.013834	0.0668048	0.0473973	2551	tags=86%, list=45%, signal=48%	Cdk1/Lpin3/Smc2/Lmna/Nup210/Ppp2cb/Nup107/Ndc1/Nek6/Banf1/Lpin2/Nup93/Nup205/Ppp2r1a/Kmt5a/Nup155/Aaas/Nup160/H3f3b/Vrk2/Mapk3/Sec13/Nup54/Nup153/Set/Tpr/Nup85/Nup133/Rae1/Ncaph2/Blzf1/Nup188
WP_CORTICOTROPINRELEASING_HORMONE_SIGNALING_PATHWAY	WP_CORTICOTROPINRELEASING_HORMONE_SIGNALING_PATHWAY	37	0.441436	1.76472	0.013834	0.0668048	0.0473973	1309	tags=41%, list=23%, signal=31%	Casp12/Gnai1/Nfkbia/Nfkb1/Jund/Gnai2/Fosl2/Bcl2/Gnb1/Parp1/Il18/Junb/Arrb1/Rela/Rhoa
REACTOME_NUCLEAR_IMPORT_OF_REV_PROTEIN	REACTOME_NUCLEAR_IMPORT_OF_REV_PROTEIN	20	0.521724	1.80013	0.0140281	0.0673077	0.0477541	2339	tags=90%, list=41%, signal=53%	Ran/Nup210/Nup107/Ndc1/Nup93/Nup205/Nup155/Aaas/Nup160/Kpnb1/Sec13/Npm1/Nup54/Nup153/Tpr/Nup85/Nup133/Rae1
WP_ELECTRON_TRANSPORT_CHAIN_OXPHOS_SYSTEM_IN_MITOCHONDRIA	WP_ELECTRON_TRANSPORT_CHAIN_OXPHOS_SYSTEM_IN_MITOCHONDRIA	35	-0.409054	-1.67951	0.0140281	0.0673077	0.0477541	2554	tags=83%, list=45%, signal=46%	Ndufa5/Uqcrfs1/Sdha/Ndufa4/Ndufa9/Uqcrb/Ndufv1/Ndufa7/Ndufa8/Sdhd/Ndufb10/Uqcrc2/Ndufs1/Sco1/Ndufa10/Ndufab1/Ndufv2/Ndufs3/Ndufs7/Ndufv3/Ndufa3/Ndufb5/Cox5a/Slc25a5/Ndufa6/Ndufc1/Ndufb4/Cox7a2/Ndufb3
KEGG_GLYCOLYSIS_GLUCONEOGENESIS	KEGG_GLYCOLYSIS_GLUCONEOGENESIS	23	-0.472817	-1.69462	0.0143443	0.068605	0.0486745	1004	tags=52%, list=18%, signal=43%	Aldh1a3/Pgam2/Pdhb/Fbp1/Pgm1/Aldob/Aldh3a2/Ldha/Aldh2/Galm/Pklr/Adh7
REACTOME_INFLAMMASOMES	REACTOME_INFLAMMASOMES	16	0.577767	1.85433	0.0146444	0.0698172	0.0495345	585	tags=38%, list=10%, signal=34%	Nfkb2/App/Nfkb1/Nlrc4/Txn1/Bcl2
REACTOME_PROCESSIVE_SYNTHESIS_ON_THE_LAGGING_STRAND	REACTOME_PROCESSIVE_SYNTHESIS_ON_THE_LAGGING_STRAND	10	0.670217	1.87215	0.0148305	0.0702572	0.0498467	1141	tags=80%, list=20%, signal=64%	Fen1/Pold1/Prim1/Pold2/Pcna/Rpa2/Prim2/Pold4
WP_THE_HUMAN_IMMUNE_RESPONSE_TO_TUBERCULOSIS	WP_THE_HUMAN_IMMUNE_RESPONSE_TO_TUBERCULOSIS	10	0.67191	1.87688	0.0148305	0.0702572	0.0498467	452	tags=40%, list=8%, signal=37%	Ifitm3/Mx2/Psmb8/Ifngr2
PID_PDGFRB_PATHWAY	PID_PDGFRB_PATHWAY	63	0.348026	1.58844	0.0149813	0.0705251	0.0500368	1549	tags=48%, list=27%, signal=35%	Fgr/Jund/Ywhah/Arhgdia/Myc/Ywhaq/Ywhaz/Acta2/Actr2/Actr3/Stat3/Pak1/Rac1/Hck/Arpc2/Ywhae/Arpc3/Arpc4/Iqgap1/Afdn/Itgav/Ptpn1/Ywhag/Nras/Ppp2r1a/Rhoa/Wasf2/Actn4/Rapgef1/Rap1b
WP_HEART_DEVELOPMENT	WP_HEART_DEVELOPMENT	12	-0.603737	-1.79097	0.0149813	0.0705251	0.0500368	1370	tags=67%, list=24%, signal=51%	Vegfc/Notch1/Bhlhe40/Gata4/Vegfa/Nfatc4/Hey1/Foxa2
KEGG_FOCAL_ADHESION	KEGG_FOCAL_ADHESION	80	0.32398	1.53379	0.0150659	0.0707012	0.0501617	1549	tags=41%, list=27%, signal=30%	Lamc2/Ccnd1/Birc3/Pdgfa/Actb/Thbs1/Itgb1/Col1a1/Flna/Cav2/Capn2/Bcl2/Lamc1/Parvb/Cdc42/Zyx/Vasp/Pak1/Rac1/Flnb/Itga6/Actn1/Itgav/Col6a3/Ppp1ca/Rhoa/Ccnd2/Lama5/Hgf/Rac2/Actn4/Rapgef1/Rap1b
REACTOME_SIGNALING_BY_ROBO_RECEPTORS	REACTOME_SIGNALING_BY_ROBO_RECEPTORS	79	0.326377	1.54147	0.0151515	0.0708807	0.0502891	1405	tags=39%, list=25%, signal=30%	Psmb9/Psmb10/Psmb8/Rpl3/Dag1/Cap1/Pfn1/Rps4y2/Rps27l/Rplp1/Rps5/Rpl29/Cdc42/Rplp0/Vasp/Pak1/LOC684988/Uba52/Rac1/LOC102555453/Rps4x/Rps27a/Rpl18a/Rpl8/Rpl32/Psme1/Rhoa/Rpl23/Rpl14/LOC108349606/Psmd8
WP_NRF2_PATHWAY	WP_NRF2_PATHWAY	43	0.39143	1.65377	0.015444	0.072024	0.0511002	420	tags=26%, list=7%, signal=24%	Gpx2/Abcc3/Nrg1/Egr1/Ggt1/Slc2a2/Hmox1/Txn1/Maff/Nfe2l2/Srxn1
REACTOME_HDR_THROUGH_HOMOLOGOUS_RECOMBINATION_HRR_	REACTOME_HDR_THROUGH_HOMOLOGOUS_RECOMBINATION_HRR_	24	0.486229	1.75756	0.0155039	0.0720318	0.0511058	1265	tags=58%, list=22%, signal=45%	Pold1/Pold2/Rbbp8/Pcna/Rfc3/Rmi2/Rpa2/Rfc4/Rfc2/Uba52/Rps27a/Rad50/Pold4/Topbp1
WP_ALZHEIMERS_DISEASE	WP_ALZHEIMERS_DISEASE	27	0.45753	1.71843	0.015625	0.0720318	0.0511058	565	tags=33%, list=10%, signal=30%	Casp12/App/Apaf1/Calm3/Fas/Psen2/Casp7/Tp53/Capn2
REACTOME_MAPK6_MAPK4_SIGNALING	REACTOME_MAPK6_MAPK4_SIGNALING	41	0.399662	1.66433	0.0156556	0.0720318	0.0511058	824	tags=27%, list=15%, signal=23%	Psmb9/Psmb10/Psmb8/Xpo1/Cdk1/Myc/Mov10/Cdc42/Pak1/Uba52/Rac1
WP_REGULATION_OF_TOLLLIKE_RECEPTOR_SIGNALING_PATHWAY	WP_REGULATION_OF_TOLLLIKE_RECEPTOR_SIGNALING_PATHWAY	47	0.388607	1.65729	0.0156556	0.0720318	0.0511058	1322	tags=45%, list=23%, signal=35%	Nfkb2/Tnfaip3/Lbp/Cxcl10/Ikbke/Nfkbia/Nfkb1/Cxcl9/Irf7/Tollip/Trafd1/Ccl4/Ikbkb/Rac1/Tifa/Ccl3/Irak3/Traf3/Rela/Irf5/Sqstm1
REACTOME_TRANSCRIPTIONAL_REGULATION_BY_RUNX2	REACTOME_TRANSCRIPTIONAL_REGULATION_BY_RUNX2	48	0.394694	1.687	0.0156863	0.0720318	0.0511058	351	tags=17%, list=6%, signal=16%	Ccnd1/Cdkn1a/Psmb9/Lgals3/Psmb10/Psmb8/Cdk1/Col1a1
REACTOME_VIRAL_MESSENGER_RNA_SYNTHESIS	REACTOME_VIRAL_MESSENGER_RNA_SYNTHESIS	22	0.499901	1.77066	0.015748	0.0720942	0.0511501	2344	tags=86%, list=41%, signal=51%	Gtf2f1/Nup210/Nup107/Ndc1/Nup93/Nup205/Nup155/Aaas/Nup160/Sec13/Nup54/Nup153/Tpr/Polr2e/Nup85/Polr2b/Nup133/Rae1/Polr2g
PID_SMAD2_3NUCLEAR_PATHWAY	PID_SMAD2_3NUCLEAR_PATHWAY	35	0.419518	1.65575	0.0159046	0.0725889	0.051501	804	tags=29%, list=14%, signal=25%	Cdkn1a/Tgif1/Serpine1/Irf7/Myc/Cdkn2b/Atf3/Lamc1/Rbl1/Rbbp7
PID_INTEGRIN3_PATHWAY	PID_INTEGRIN3_PATHWAY	16	0.570517	1.83106	0.0167364	0.0761532	0.0540298	1193	tags=62%, list=21%, signal=49%	F11r/Thbs1/Cd47/Col1a1/Sdc4/Lamc1/Plau/Itgav/Plaur/Sdc1
WP_WNT_SIGNALING_IN_KIDNEY_DISEASE	WP_WNT_SIGNALING_IN_KIDNEY_DISEASE	12	-0.592016	-1.7562	0.0168539	0.0764556	0.0542444	631	tags=42%, list=11%, signal=37%	Fzd4/Fzd7/Lrp5/Fzd5/Fzd1
WP_FOCAL_ADHESION	WP_FOCAL_ADHESION	83	0.328431	1.55689	0.0169173	0.0765111	0.0542838	873	tags=27%, list=15%, signal=23%	Lamc2/Ccnd1/Fgr/Birc3/Pdgfa/Actb/Thbs1/Itgb1/Col1a1/Flna/Cav2/Capn2/Bcl2/Lamc1/Parvb/Cdc42/Zyx/Vasp/Pak1/Rac1/Flnb/Hck
PID_AURORA_A_PATHWAY	PID_AURORA_A_PATHWAY	14	0.590354	1.84044	0.0170213	0.0767496	0.054453	791	tags=50%, list=14%, signal=43%	Nfkbia/Ajuba/Aurkb/Tp53/Ran/Tpx2/Pak1
REACTOME_C_TYPE_LECTIN_RECEPTORS_CLRS_	REACTOME_C_TYPE_LECTIN_RECEPTORS_CLRS_	57	0.361751	1.61454	0.0171429	0.0770656	0.0546772	1293	tags=30%, list=23%, signal=23%	Nfkb2/Relb/Psmb9/Psmb10/Nfkbia/Nfkb1/Psmb8/Bcl10/Clec10a/Ikbkb/Pak1/Uba52/Rps27a/Fcer1g/Rela/Psme1/Nras
REACTOME_MET_PROMOTES_CELL_MOTILITY	REACTOME_MET_PROMOTES_CELL_MOTILITY	17	0.561144	1.81421	0.0172786	0.0772122	0.0547812	1549	tags=59%, list=27%, signal=43%	Lamc2/Itgb1/Col1a1/Lamc1/Rac1/Tns3/Lama5/Hgf/Rapgef1/Rap1b
WP_ARYL_HYDROCARBON_RECEPTOR_PATHWAY	WP_ARYL_HYDROCARBON_RECEPTOR_PATHWAY	17	0.558488	1.80562	0.0172786	0.0772122	0.0547812	562	tags=35%, list=10%, signal=32%	Cyp1a1/Il17b/Igfbp1/Jund/Nfe2l2/Bax
REACTOME_MYD88_INDEPENDENT_TLR4_CASCADE_	REACTOME_MYD88_INDEPENDENT_TLR4_CASCADE_	42	0.402076	1.68783	0.0174081	0.0773293	0.0548643	1199	tags=38%, list=21%, signal=30%	Nfkb2/App/Birc3/Ikbke/Nfkbia/Nfkb1/Irf7/Dusp3/Ripk3/Ikbkb/Uba52/Ppp2cb/Mapkapk2/Rps27a/Traf3/Rela
WP_GENES_INVOLVED_IN_MALE_INFERTILITY	WP_GENES_INVOLVED_IN_MALE_INFERTILITY	42	0.390193	1.63795	0.0174081	0.0773293	0.0548643	585	tags=24%, list=10%, signal=22%	Ubd/Cyp1a1/Clu/Sirpa/Thbs1/Psat1/Nfe2l2/Fas/Xrcc5/Bcl2
REACTOME_CELL_CELL_JUNCTION_ORGANIZATION	REACTOME_CELL_CELL_JUNCTION_ORGANIZATION	23	0.486289	1.74402	0.0175097	0.0774711	0.0549649	536	tags=35%, list=9%, signal=32%	Cldn7/F11r/Actb/Cdh17/Nectin2/Cdh1/Cldn3/Ctnna1
KEGG_CELL_ADHESION_MOLECULES_CAMS	KEGG_CELL_ADHESION_MOLECULES_CAMS	39	0.404556	1.65668	0.0176125	0.0774711	0.0549649	702	tags=33%, list=12%, signal=29%	Cldn7/Cd276/F11r/Icam1/Itgb1/Nectin2/Cdh1/Cd99/Cldn3/Sdc4/Itgb2/Ocln/Jam2
WP_HEAD_AND_NECK_SQUAMOUS_CELL_CARCINOMA	WP_HEAD_AND_NECK_SQUAMOUS_CELL_CARCINOMA	41	0.393995	1.64073	0.0176125	0.0774711	0.0549649	865	tags=29%, list=15%, signal=25%	Ccnd1/Nfkb2/Cdkn1a/Nfkb1/Ajuba/Fat1/Nfe2l2/Eif4ebp1/Tp53/Prkaa1/Fkbp1a/Ddit4
WP_HIPPOMERLIN_SIGNALING_DYSREGULATION	WP_HIPPOMERLIN_SIGNALING_DYSREGULATION	45	0.377058	1.58948	0.0176471	0.0774711	0.0549649	637	tags=24%, list=11%, signal=22%	Ccnd1/Cxcl10/Cdh17/Cd44/Ajuba/Itgb1/Cdh1/Myc/Ctnna1/Itgb2/Tead4
REACTOME_PEPTIDE_LIGAND_BINDING_RECEPTORS	REACTOME_PEPTIDE_LIGAND_BINDING_RECEPTORS	38	0.414563	1.6763	0.0178218	0.0775558	0.055025	678	tags=34%, list=12%, signal=30%	Ccl9/Kng1/Cxcl16/App/Cxcl1/Cxcl10/Sstr3/Npw/Cxcl9/Ccl12/Ccl6/C5/Ccl4
REACTOME_TRANSPORT_OF_MATURE_TRANSCRIPT_TO_CYTOPLASM	REACTOME_TRANSPORT_OF_MATURE_TRANSCRIPT_TO_CYTOPLASM	38	0.410861	1.66133	0.0178218	0.0775558	0.055025	2551	tags=82%, list=45%, signal=45%	Nup210/Ddx39a/Nup107/Ndc1/Srsf2/Nxt1/Nup93/Nup205/Alyref/Nup155/Srsf3/Aaas/Nup160/Thoc6/Magohb/Srsf7/Srsf6/Thoc5/Sec13/Nup54/Nup153/Srsf1/Tpr/Nup85/Nup133/Srsf11/Rae1/Eif4a3/Cpsf3/Rnps1/Nup188
WP_ERBB_SIGNALING_PATHWAY	WP_ERBB_SIGNALING_PATHWAY	32	0.430737	1.6829	0.0178218	0.0775558	0.055025	534	tags=22%, list=9%, signal=20%	Ccnd1/Cdkn1a/Nrg1/Myc/Eif4ebp1/Btc/Tp53
WP_CILIARY_LANDSCAPE	WP_CILIARY_LANDSCAPE	108	0.301098	1.51134	0.0181159	0.0786074	0.0557711	1924	tags=47%, list=34%, signal=32%	Lcn2/Mcm5/Mcm6/Acsl3/Mcm3/Mcm2/Nfkb1/Dynlt1/Vim/Arhgdia/Mcm7/Bbs7/Dynll1/Wee1/Mcm4/Snap29/Ift22/Rac1/Iqgap1/Lsm4/Ttc8/Rhbdd2/Ttc26/Fuz/Tctex1d2/Eftud2/Ift43/Ralb/Ift122/Dnpep/Htra2/Psmd8/Dync1i2/Msh2/Mks1/Bbs1/Dynlt3/Exoc4/Traf3ip1/Dynlrb1/Ift81/Cd2bp2/Ift88/Ift27/Bbip1/Armc8/Ift172/Vapb/Ift74/Psmc4/Bbs5
REACTOME_TRANSLATION	REACTOME_TRANSLATION	106	0.308483	1.54657	0.0181818	0.0786653	0.0558122	2536	tags=71%, list=45%, signal=40%	Rpl3/Rps4y2/Eif4ebp1/Rps27l/Rplp1/Mrps27/Rps5/Rpl29/Mrpl17/Rplp0/LOC684988/Uba52/LOC102555453/Rps4x/Eef1g/Ssr2/Rpn1/Rps27a/Kars/Mrpl37/Rpl18a/Rpl8/Rpl32/Ssr4/Mrps2/Eif3d/Dap3/Rpl23/Rpl14/Farsb/Eif2s1/LOC108349606/Mrpl45/Rps11/Trmt112/Eif3b/Aimp2/Rpl30/Mrpl14/Sec11a/Mrps6/Mrpl49/Eif3c/Pabpc1/Sec61b/Dars/Mrpl58/Mrpl13/Rps3/Eif3g/Tars2/Mrps30/Rpsa/Rpl18/Mrpl55/Eif2b3/Mrpl23/Eif2b2/Gars/Eif4h/Mrps12/…
REACTOME_EXPORT_OF_VIRAL_RIBONUCLEOPROTEINS_FROM_NUCLEUS	REACTOME_EXPORT_OF_VIRAL_RIBONUCLEOPROTEINS_FROM_NUCLEUS	19	0.525466	1.78893	0.0182927	0.0789168	0.0559906	2339	tags=89%, list=41%, signal=53%	Xpo1/Ran/Nup210/Nup107/Ndc1/Nup93/Nup205/Nup155/Aaas/Nup160/Sec13/Nup54/Nup153/Tpr/Nup85/Nup133/Rae1
BIOCARTA_MITOCHONDRIA_PATHWAY	BIOCARTA_MITOCHONDRIA_PATHWAY	10	0.657399	1.83635	0.0190678	0.0813233	0.057698	768	tags=60%, list=14%, signal=52%	Birc3/Apaf1/Casp7/Bax/Bcl2/Bak1
REACTOME_TRANSLESION_SYNTHESIS_BY_POLH	REACTOME_TRANSLESION_SYNTHESIS_BY_POLH	10	0.658166	1.83849	0.0190678	0.0813233	0.057698	1068	tags=70%, list=19%, signal=57%	Pcna/Rfc3/Rpa2/Rfc4/Rfc2/Uba52/Rps27a
REACTOME_TRANSLESION_SYNTHESIS_BY_POLK	REACTOME_TRANSLESION_SYNTHESIS_BY_POLK	10	0.656852	1.83482	0.0190678	0.0813233	0.057698	1068	tags=70%, list=19%, signal=57%	Pcna/Rfc3/Rpa2/Rfc4/Rfc2/Uba52/Rps27a
WP_SREBF_AND_MIR33_IN_CHOLESTEROL_AND_LIPID_HOMEOSTASIS	WP_SREBF_AND_MIR33_IN_CHOLESTEROL_AND_LIPID_HOMEOSTASIS	10	0.654688	1.82877	0.0190678	0.0813233	0.057698	619	tags=60%, list=11%, signal=54%	Hmgcr/Fasn/Hmgcs1/Scd/Srebf2/Prkaa1
KEGG_BASE_EXCISION_REPAIR	KEGG_BASE_EXCISION_REPAIR	14	0.586088	1.82714	0.0191489	0.0814374	0.0577789	1141	tags=57%, list=20%, signal=46%	Parp3/Fen1/Pold1/Pold2/Pcna/Apex1/Parp1/Pold4
BIOCARTA_AGR_PATHWAY	BIOCARTA_AGR_PATHWAY	15	0.577251	1.81605	0.0194384	0.0822016	0.0583211	824	tags=53%, list=15%, signal=46%	Nrg1/Itgb1/Dag1/Agrn/Cdc42/Dmd/Pak1/Rac1
REACTOME_NEGATIVE_REGULATORS_OF_DDX58_IFIH1_SIGNALING	REACTOME_NEGATIVE_REGULATORS_OF_DDX58_IFIH1_SIGNALING	15	0.573268	1.80352	0.0194384	0.0822016	0.0583211	1256	tags=67%, list=22%, signal=52%	Tnfaip3/Ikbke/Isg15/Nlrc5/Uba7/Uba52/Rps27a/Traf3/Ddx58/Ifih1
REACTOME_MHC_CLASS_II_ANTIGEN_PRESENTATION	REACTOME_MHC_CLASS_II_ANTIGEN_PRESENTATION	50	0.375537	1.6249	0.0195695	0.0825225	0.0585488	1848	tags=58%, list=33%, signal=39%	Tubb6/Tubb4b/Kif3a/Dynll1/Ctsl/Lgmn/Kif22/Ifi30/Dctn1/Cd74/Ap1s1/Ap2a1/Ctsd/Capzb/Rab7a/LOC100909441/RT1-Bb/Sec24d/Ctsb/Dync1i2/Cltc/Klc1/Clta/Capza1/Kifap3/Ap2s1/Kif3b/Arf1/Canx
KEGG_COMPLEMENT_AND_COAGULATION_CASCADES	KEGG_COMPLEMENT_AND_COAGULATION_CASCADES	32	0.423591	1.65498	0.019802	0.0831325	0.0589816	841	tags=34%, list=15%, signal=29%	Kng1/Serpine1/C1s/Plat/Cr1l/C5/Plau/C9/C1r/Thbd/C4bpa
KEGG_TOLL_LIKE_RECEPTOR_SIGNALING_PATHWAY	KEGG_TOLL_LIKE_RECEPTOR_SIGNALING_PATHWAY	34	0.414174	1.63003	0.0198807	0.0831325	0.0589816	1254	tags=44%, list=22%, signal=35%	Lbp/Cxcl10/Ikbke/Nfkbia/Nfkb1/Cxcl9/Irf7/Tollip/Ccl4/Ikbkb/Rac1/Ccl3/Traf3/Rela/Irf5
WP_TOLLLIKE_RECEPTOR_SIGNALING_PATHWAY	WP_TOLLLIKE_RECEPTOR_SIGNALING_PATHWAY	35	0.407931	1.61002	0.0198807	0.0831325	0.0589816	1254	tags=43%, list=22%, signal=34%	Lbp/Cxcl10/Ikbke/Nfkbia/Nfkb1/Cxcl9/Irf7/Tollip/Ccl4/Ikbkb/Rac1/Ccl3/Traf3/Rela/Irf5
KEGG_CYTOKINE_CYTOKINE_RECEPTOR_INTERACTION	KEGG_CYTOKINE_CYTOKINE_RECEPTOR_INTERACTION	67	0.340066	1.57871	0.0199637	0.083247	0.0590628	1089	tags=36%, list=19%, signal=29%	Tnfrsf12a/Osmr/Ccl9/Cxcl16/Il17b/Cxcl1/Cxcl10/Pdgfa/Il17rb/Cxcl9/Clcf1/Ccl12/Ifngr2/Fas/Ccl6/Ccl4/Tnfrsf11a/Il3ra/Csf1/Csf2rb/Tnfrsf21/Ccl3/Il18/Ccl19
REACTOME_COPI_MEDIATED_ANTEROGRADE_TRANSPORT	REACTOME_COPI_MEDIATED_ANTEROGRADE_TRANSPORT	36	0.410405	1.628	0.0200401	0.0833333	0.0591241	1005	tags=31%, list=18%, signal=25%	Tubb6/Sptan1/Tmed3/Tubb4b/Dynll1/Sptbn1/Kdelr3/Dctn1/Capzb/LOC100909441/Arf4
PID_CXCR3_PATHWAY	PID_CXCR3_PATHWAY	18	0.526713	1.76904	0.020284	0.084052	0.059634	1414	tags=56%, list=25%, signal=42%	Gnai1/Cxcl10/Gnai2/Cxcl9/Itgb2/Gnb1/Arrb1/Gnai3/Nras/Itgal
REACTOME_NUCLEAR_PORE_COMPLEX_NPC_DISASSEMBLY	REACTOME_NUCLEAR_PORE_COMPLEX_NPC_DISASSEMBLY	19	0.523368	1.78179	0.0203252	0.084052	0.059634	2339	tags=89%, list=41%, signal=53%	Cdk1/Nup210/Nup107/Ndc1/Nek6/Nup93/Nup205/Nup155/Aaas/Nup160/Sec13/Nup54/Nup153/Tpr/Nup85/Nup133/Rae1
REACTOME_DISSOLUTION_OF_FIBRIN_CLOT	REACTOME_DISSOLUTION_OF_FIBRIN_CLOT	11	0.641826	1.8685	0.0208333	0.085916	0.0609565	850	tags=55%, list=15%, signal=46%	S100a10/Anxa2/Serpine1/Plat/Plau/Serpinb8
REACTOME_METABOLISM_OF_NUCLEOTIDES	REACTOME_METABOLISM_OF_NUCLEOTIDES	55	0.357497	1.57932	0.0210728	0.0866648	0.0614877	1229	tags=40%, list=22%, signal=32%	Tyms/Impdh1/Tk1/Ctps1/Dctpp1/Nt5c2/Txn1/Ctps2/Entpd2/Rrm1/Upp1/Nudt18/Nme2/Dtymk/Dnph1/Entpd5/Aprt/Umps/Uck2/Gart/Gsr/Impdh2
REACTOME_TRAF6_MEDIATED_NF_KB_ACTIVATION	REACTOME_TRAF6_MEDIATED_NF_KB_ACTIVATION	15	0.565311	1.77848	0.0215983	0.0872479	0.0619015	1256	tags=60%, list=22%, signal=47%	Nfkb2/App/Nfkbia/Nfkb1/Ikbkb/Traf2/Ddx58/Rela/Ifih1
WP_GASTRIC_CANCER_NETWORK_2	WP_GASTRIC_CANCER_NETWORK_2	17	0.549306	1.77593	0.0215983	0.0872479	0.0619015	884	tags=53%, list=16%, signal=45%	S100a6/Myc/Lbr/Dscc1/Tp53/Rfc3/Rfc4/Chtf18/Lmnb2
REACTOME_REGULATION_OF_MRNA_STABILITY_BY_PROTEINS_THAT_BIND_AU_RICH_ELEMENTS	REACTOME_REGULATION_OF_MRNA_STABILITY_BY_PROTEINS_THAT_BIND_AU_RICH_ELEMENTS	40	0.391535	1.62168	0.021611	0.0872479	0.0619015	2626	tags=78%, list=46%, signal=42%	Psmb9/Psmb10/Psmb8/Xpo1/Ywhaz/Exosc1/Uba52/Mapkapk2/Rps27a/Psme1/Psmd8/Hnrnpd/Psma7/Pabpc1/Tnfsf13/Psmd14/Psmc4/Psma6/Ywhab/Set/Psmc2/Khsrp/Psmb4/Dis3/Psma4/Psmd13/Exosc8/Akt1/Sem1/Psmc1/Prkcd
BIOCARTA_RACCYCD_PATHWAY	BIOCARTA_RACCYCD_PATHWAY	22	0.486757	1.72411	0.0216535	0.0872479	0.0619015	1309	tags=50%, list=23%, signal=39%	Ccnd1/Cdkn1a/Nfkbia/Nfkb1/Ccne1/Ikbkb/Pak1/Rac1/Rela/Cdk4/Rhoa
WP_FAS_LIGAND_FASL_PATHWAY_AND_STRESS_INDUCTION_OF_HEAT_SHOCK_PROTEINS_HSP_REGULATION	WP_FAS_LIGAND_FASL_PATHWAY_AND_STRESS_INDUCTION_OF_HEAT_SHOCK_PROTEINS_HSP_REGULATION	22	0.490891	1.73875	0.0216535	0.0872479	0.0619015	1043	tags=50%, list=18%, signal=41%	Actb/Sptan1/Apaf1/Fas/Casp7/Bcl2/Lmna/Pak1/Lmnb2/Mapkapk2/Parp1
KEGG_HYPERTROPHIC_CARDIOMYOPATHY_HCM	KEGG_HYPERTROPHIC_CARDIOMYOPATHY_HCM	25	0.457169	1.67029	0.0216963	0.0872479	0.0619015	782	tags=40%, list=14%, signal=35%	Tpm1/Actb/Tpm3/Tpm4/Itgb1/Dag1/Sgcb/Lmna/Prkaa1/Dmd
REACTOME_HIV_LIFE_CYCLE	REACTOME_HIV_LIFE_CYCLE	65	0.334161	1.54814	0.0216998	0.0872479	0.0619015	2372	tags=68%, list=42%, signal=40%	Fen1/Xpo1/Ranbp1/Ran/Xrcc5/Nmt2/Nelfe/Gtf2f1/Nup210/Uba52/Hmga1/Rangap1/Nup107/Ndc1/Banf1/Chmp4bl1/Rps27a/Nelfb/Xrcc6/Nup93/Taf10/Nup205/Ssrp1/Nup155/Gtf2h3/Aaas/Nup160/Mvb12a/Mvb12b/Psip1/Mnat1/Sec13/Nup54/Nup153/Supt5h/Gtf2h5/Tpr/Polr2e/Nup85/Polr2b/Nup133/Rae1/Polr2g/Gtf2e1
REACTOME_GENE_SILENCING_BY_RNA	REACTOME_GENE_SILENCING_BY_RNA	30	0.442303	1.70346	0.0217391	0.0872479	0.0619015	2344	tags=77%, list=41%, signal=45%	Mybl1/Ran/Pld6/Nup210/Nup107/Ndc1/Nup93/Nup205/Nup155/Tsn/Aaas/Nup160/H3f3b/Sec13/Nup54/Nup153/Tpr/Polr2e/Nup85/Polr2b/Nup133/Rae1/Polr2g
ST_FAS_SIGNALING_PATHWAY	ST_FAS_SIGNALING_PATHWAY	30	0.441452	1.70019	0.0217391	0.0872479	0.0619015	1043	tags=40%, list=18%, signal=33%	Nfkb2/Nfkbia/Nfkb1/Pfn1/Ezr/Fas/Tp53/Bax/Tpx2/Bak1/Traf2/Parp1
WP_GLYCEROPHOSPHOLIPID_BIOSYNTHETIC_PATHWAY	WP_GLYCEROPHOSPHOLIPID_BIOSYNTHETIC_PATHWAY	13	-0.559993	-1.7124	0.0222635	0.0891133	0.0632249	994	tags=46%, list=18%, signal=38%	Gpat4/Gpd1/Ipmk/Chpt1/Gpam/Gk
PID_HIV_NEF_PATHWAY	PID_HIV_NEF_PATHWAY	19	0.516529	1.7585	0.0223577	0.089252	0.0633233	585	tags=37%, list=10%, signal=33%	Birc3/Nfkbia/Nfkb1/Apaf1/Fas/Casp7/Bcl2
WP_PHOSPHODIESTERASES_IN_NEURONAL_FUNCTION	WP_PHOSPHODIESTERASES_IN_NEURONAL_FUNCTION	12	-0.582346	-1.72752	0.0224719	0.0894693	0.0634775	431	tags=42%, list=8%, signal=39%	Adcy9/Pde3b/Ppp1r1b/Adcy10/Pde4c
REACTOME_RHO_GTPASES_ACTIVATE_NADPH_OXIDASES	REACTOME_RHO_GTPASES_ACTIVATE_NADPH_OXIDASES	11	0.635604	1.85039	0.0229167	0.0907573	0.0643913	1876	tags=91%, list=33%, signal=61%	S100a8/Cyba/Ncf4/Rac1/Prkcz/Ncf2/Rac2/Cybb/Ncf1/Mapk3
WP_PRION_DISEASE_PATHWAY	WP_PRION_DISEASE_PATHWAY	11	0.633527	1.84434	0.0229167	0.0907573	0.0643913	849	tags=55%, list=15%, signal=46%	Casp12/Rfx5/Nfkb1/Bcl2/Stat3/Spi1
KEGG_CYTOSOLIC_DNA_SENSING_PATHWAY	KEGG_CYTOSOLIC_DNA_SENSING_PATHWAY	26	0.448951	1.66974	0.023301	0.0920358	0.0652984	1199	tags=54%, list=21%, signal=43%	Cxcl10/Ikbke/Nfkbia/Nfkb1/Irf7/Ripk3/Polr3g/Ccl4/Ikbkb/Polr3h/Il18/Polr1c/Ddx58/Rela
BIOCARTA_CELLCYCLE_PATHWAY	BIOCARTA_CELLCYCLE_PATHWAY	12	0.601414	1.78362	0.0235043	0.0921097	0.0653508	780	tags=50%, list=14%, signal=43%	Ccnd1/Cdkn1a/Cdk1/Cdkn2b/Ccne1/Rbl1
REACTOME_INFECTION_WITH_MYCOBACTERIUM_TUBERCULOSIS	REACTOME_INFECTION_WITH_MYCOBACTERIUM_TUBERCULOSIS	12	0.6024	1.78655	0.0235043	0.0921097	0.0653508	2008	tags=92%, list=35%, signal=59%	Dusp16/Rnf213/Uba52/Rab7a/Sfpq/Rps27a/Coro1a/Hgs/Mapk3/Kpnb1/Trim27
REACTOME_RESPONSE_OF_MTB_TO_PHAGOCYTOSIS	REACTOME_RESPONSE_OF_MTB_TO_PHAGOCYTOSIS	12	0.6024	1.78655	0.0235043	0.0921097	0.0653508	2008	tags=92%, list=35%, signal=59%	Dusp16/Rnf213/Uba52/Rab7a/Sfpq/Rps27a/Coro1a/Hgs/Mapk3/Kpnb1/Trim27
WP_COMPLEMENT_AND_COAGULATION_CASCADES	WP_COMPLEMENT_AND_COAGULATION_CASCADES	30	0.431726	1.66273	0.0237154	0.0923789	0.0655418	834	tags=33%, list=15%, signal=29%	Kng1/Clu/Serpine1/C1s/Plat/Cr1l/Plau/C9/C1r/Thbd
WP_CYTOSOLIC_DNASENSING_PATHWAY	WP_CYTOSOLIC_DNASENSING_PATHWAY	30	0.431178	1.66062	0.0237154	0.0923789	0.0655418	1199	tags=50%, list=21%, signal=40%	Cxcl10/Ikbke/Nfkbia/Nfkb1/Isg15/Irf7/Ripk3/Polr3g/Ccl4/Ikbkb/Polr3h/Il18/Polr1c/Ddx58/Rela
REACTOME_COLLAGEN_BIOSYNTHESIS_AND_MODIFYING_ENZYMES	REACTOME_COLLAGEN_BIOSYNTHESIS_AND_MODIFYING_ENZYMES	15	0.552708	1.73883	0.0237581	0.0923789	0.0655418	1484	tags=67%, list=26%, signal=49%	Pcolce/Col1a1/Serpinh1/Col18a1/Col12a1/Colgalt1/Col6a3/Plod2/Ppib/P4hb
WP_ARYL_HYDROCARBON_RECEPTOR_NETPATH	WP_ARYL_HYDROCARBON_RECEPTOR_NETPATH	21	0.49199	1.71114	0.0239044	0.0927069	0.0657745	388	tags=29%, list=7%, signal=27%	Cyp1a1/Cdkn1a/Klf6/Nfkb1/Myc/Nfe2l2
PID_THROMBIN_PAR1_PATHWAY	PID_THROMBIN_PAR1_PATHWAY	20	0.505958	1.74573	0.0240481	0.0930233	0.065999	1309	tags=50%, list=23%, signal=39%	Gnai1/Gnai2/Arhgdia/Snx1/Zyx/Vasp/Gnb1/Arrb1/Gnai3/Rhoa
WP_THYROID_HORMONES_PRODUCTION_AND_THEIR_PERIPHERAL_DOWNSTREAM_SIGNALLING_EFFECTS	WP_THYROID_HORMONES_PRODUCTION_AND_THEIR_PERIPHERAL_DOWNSTREAM_SIGNALLING_EFFECTS	29	-0.416964	-1.59832	0.0244399	0.0942953	0.0669015	1733	tags=55%, list=31%, signal=38%	Mgll/Map4k5/Hras/Thra/Notch1/Sos1/Tbc1d4/Rxra/Foxo1/Plcb1/Pparg/Slc16a2/Thrb/Fgf21/Slc16a10/Dio1
REACTOME_SULFUR_AMINO_ACID_METABOLISM	REACTOME_SULFUR_AMINO_ACID_METABOLISM	16	-0.521688	-1.67833	0.0248092	0.0954738	0.0677376	1338	tags=50%, list=24%, signal=38%	Mat1a/Suox/Ethe1/Got2/Cdo1/Cbs/Csad/Ahcy
WP_PI3KAKT_SIGNALING_PATHWAY	WP_PI3KAKT_SIGNALING_PATHWAY	120	0.281405	1.4373	0.0249554	0.0957161	0.0679095	1407	tags=37%, list=25%, signal=28%	Osmr/Lamc2/Ccnd1/Cdkn1a/Pdgfa/Nfkb1/Thbs1/Itgb1/Col1a1/Myc/Pik3ap1/Jak3/Eif4ebp1/Tp53/Bcl2/Lamc1/Prkaa1/Gng12/Ccne1/Ikbkb/Il3ra/Pck2/Rac1/Ppp2cb/Gngt2/Ddit4/Fgf1/Csf1/Gnb1/Itga6/Creb3/Gng5/G6pc3/Itgav/Col6a3/Creb3l2/Rela/Gng10/Cdk4/Nras/Ppp2r1a/Ccnd2/Lama5/Hgf
REACTOME_APC_CDC20_MEDIATED_DEGRADATION_OF_NEK2A	REACTOME_APC_CDC20_MEDIATED_DEGRADATION_OF_NEK2A	11	0.629553	1.83277	0.025	0.0957161	0.0679095	1735	tags=91%, list=31%, signal=63%	Mad2l1/Anapc2/Uba52/Rps27a/Bub3/Anapc15/Anapc4/Anapc1/Cdc16/Anapc5
REACTOME_CYCLIN_A_CDK2_ASSOCIATED_EVENTS_AT_S_PHASE_ENTRY	REACTOME_CYCLIN_A_CDK2_ASSOCIATED_EVENTS_AT_S_PHASE_ENTRY	42	0.381218	1.60027	0.0251451	0.0960259	0.0681294	638	tags=19%, list=11%, signal=17%	Ccnd1/Cdkn1a/Psmb9/Psmb10/Psmb8/Myc/Wee1/Ccne1
REACTOME_TRANSCRIPTIONAL_REGULATION_BY_RUNX3	REACTOME_TRANSCRIPTIONAL_REGULATION_BY_RUNX3	46	0.368996	1.56323	0.0253411	0.0965284	0.0684859	637	tags=17%, list=11%, signal=16%	Ccnd1/Cdkn1a/Psmb9/Psmb10/Psmb8/Myc/Tp53/Tead4
SA_G1_AND_S_PHASES	SA_G1_AND_S_PHASES	10	0.630216	1.76042	0.0254237	0.0965973	0.0685347	534	tags=40%, list=9%, signal=36%	Ccnd1/Cdkn1a/Cfl1/Tp53
REACTOME_NS1_MEDIATED_EFFECTS_ON_HOST_PATHWAYS	REACTOME_NS1_MEDIATED_EFFECTS_ON_HOST_PATHWAYS	22	0.480108	1.70056	0.0255906	0.0969849	0.0688098	2339	tags=82%, list=41%, signal=48%	Isg15/Kpna3/Nup210/Nup107/Ndc1/Nup93/Nup205/Nup155/Aaas/Nup160/Kpnb1/Sec13/Nup54/Nup153/Tpr/Nup85/Nup133/Rae1
KEGG_SYSTEMIC_LUPUS_ERYTHEMATOSUS	KEGG_SYSTEMIC_LUPUS_ERYTHEMATOSUS	17	0.536017	1.73297	0.0259179	0.0977308	0.069339	1649	tags=71%, list=29%, signal=50%	C1s/Snrpd1/C5/C9/C1r/Snrpd3/Trim21/Actn1/RT1-Bb/H3f3b/Actn4/C1qb
PID_NFKAPPAB_CANONICAL_PATHWAY	PID_NFKAPPAB_CANONICAL_PATHWAY	17	0.538049	1.73954	0.0259179	0.0977308	0.069339	766	tags=41%, list=14%, signal=36%	Tnfaip3/Nfkbia/Nfkb1/Xpo1/Bcl10/Ran/Ikbkb
WP_EXERCISEINDUCED_CIRCADIAN_REGULATION	WP_EXERCISEINDUCED_CIRCADIAN_REGULATION	21	-0.468317	-1.64332	0.026	0.097794	0.0693838	1435	tags=62%, list=25%, signal=46%	Dnaja1/Arntl/Clock/Herpud1/Btg1/Ugp2/Tob1/Eif4g2/Cry2/Klf9/Cry1/Ppp1r3c/G0s2
KEGG_ANTIGEN_PROCESSING_AND_PRESENTATION	KEGG_ANTIGEN_PROCESSING_AND_PRESENTATION	18	0.510701	1.71526	0.0263692	0.0981956	0.0696687	1848	tags=78%, list=33%, signal=53%	Tapbp/Rfx5/Ctsl/Lgmn/Ifi30/Cd74/Hspa4/RT1-Bb/Psme1/Ctsb/Hsp90ab1/Pdia3/Nfya/Canx
REACTOME_RHO_GTPASES_ACTIVATE_WASPS_AND_WAVES	REACTOME_RHO_GTPASES_ACTIVATE_WASPS_AND_WAVES	18	0.519069	1.74337	0.0263692	0.0981956	0.0696687	1876	tags=72%, list=33%, signal=48%	Actb/Actr2/Cdc42/Actr3/Rac1/Arpc2/Arpc3/Arpc4/Arpc1a/Wasf2/Cyfip1/Abi2/Mapk3
REACTOME_TAK1_ACTIVATES_NFKB_BY_PHOSPHORYLATION_AND_ACTIVATION_OF_IKKS_COMPLEX	REACTOME_TAK1_ACTIVATES_NFKB_BY_PHOSPHORYLATION_AND_ACTIVATION_OF_IKKS_COMPLEX	18	0.51206	1.71982	0.0263692	0.0981956	0.0696687	1199	tags=44%, list=21%, signal=35%	Nfkb2/App/Nfkbia/Nfkb1/Ikbkb/Uba52/Rps27a/Rela
ST_T_CELL_SIGNAL_TRANSDUCTION	ST_T_CELL_SIGNAL_TRANSDUCTION	18	0.506637	1.70161	0.0263692	0.0981956	0.0696687	791	tags=33%, list=14%, signal=29%	Nfkb2/Nfkbia/Nfkb1/Dag1/Dtymk/Pak1
REACTOME_ARACHIDONIC_ACID_METABOLISM	REACTOME_ARACHIDONIC_ACID_METABOLISM	23	-0.443647	-1.59007	0.0266393	0.0989556	0.0702079	717	tags=48%, list=13%, signal=42%	Hpgd/Cyp2u1/Dpep1/Cyp4b1/Cyp2j4/Cyp4f39/Ptgis/Pon1/Cyp4a1/Ephx2/Cyp8b1
BIOCARTA_SM_PATHWAY	BIOCARTA_SM_PATHWAY	10	0.627654	1.75326	0.0275424	0.101767	0.0722022	1297	tags=70%, list=23%, signal=54%	Snrpa/Snrpd1/Snrpf/Snrpd3/Snrpg/Srsf2/Snrpe
REACTOME_APC_C_CDC20_MEDIATED_DEGRADATION_OF_CYCLIN_B	REACTOME_APC_C_CDC20_MEDIATED_DEGRADATION_OF_CYCLIN_B	10	0.625514	1.74728	0.0275424	0.101767	0.0722022	1735	tags=90%, list=31%, signal=63%	Cdk1/Anapc2/Uba52/Rps27a/Anapc15/Anapc4/Anapc1/Cdc16/Anapc5
REACTOME_COOPERATION_OF_PREFOLDIN_AND_TRIC_CCT_IN_ACTIN_AND_TUBULIN_FOLDING	REACTOME_COOPERATION_OF_PREFOLDIN_AND_TRIC_CCT_IN_ACTIN_AND_TUBULIN_FOLDING	14	0.565213	1.76206	0.0276596	0.101767	0.0722022	1720	tags=64%, list=30%, signal=45%	Tubb6/Actb/Tubb4b/LOC100909441/Cct5/Cct8/Cct3/Cct2/Cct6a
PID_REG_GR_PATHWAY	PID_REG_GR_PATHWAY	31	0.42036	1.63085	0.027668	0.101767	0.0722022	849	tags=29%, list=15%, signal=25%	Cdkn1a/Egr1/Icam1/Nfkb1/Ywhah/Tp53/Bax/Pck2/Spi1
WP_FIBRIN_COMPLEMENT_RECEPTOR_3_SIGNALING_PATHWAY	WP_FIBRIN_COMPLEMENT_RECEPTOR_3_SIGNALING_PATHWAY	20	0.487508	1.68207	0.0280561	0.102269	0.0725585	766	tags=40%, list=14%, signal=35%	Lbp/Cxcl10/Nfkb1/Plat/Ccl12/Tyrobp/Itgb2/Ikbkb
PID_SYNDECAN_2_PATHWAY	PID_SYNDECAN_2_PATHWAY	15	0.546751	1.72009	0.0280778	0.102269	0.0725585	623	tags=40%, list=11%, signal=36%	Kng1/Itgb1/Ezr/Cav2/Bax/Sdcbp
REACTOME_ASSEMBLY_OF_COLLAGEN_FIBRILS_AND_OTHER_MULTIMERIC_STRUCTURES	REACTOME_ASSEMBLY_OF_COLLAGEN_FIBRILS_AND_OTHER_MULTIMERIC_STRUCTURES	17	0.516549	1.67003	0.0280778	0.102269	0.0725585	1131	tags=53%, list=20%, signal=42%	Lamc2/Mmp20/Pcolce/Col1a1/Ctsl/Col18a1/Itga6/Col12a1/Col6a3
REACTOME_THE_NLRP3_INFLAMMASOME	REACTOME_THE_NLRP3_INFLAMMASOME	13	0.570415	1.73144	0.0280778	0.102269	0.0725585	346	tags=31%, list=6%, signal=29%	Nfkb2/App/Nfkb1/Txn1
WP_GPCRS_CLASS_A_RHODOPSINLIKE	WP_GPCRS_CLASS_A_RHODOPSINLIKE	25	-0.438448	-1.62071	0.0282828	0.102766	0.072911	1235	tags=52%, list=22%, signal=41%	Gpr31/Adra2b/Cxcr4/Cnr2/Ptgfr/Gpr68/Ptger3/Lpar6/C5ar2/Avpr1a/Agtr1a/Ednra/Adra1b
WP_SELENIUM_MICRONUTRIENT_NETWORK	WP_SELENIUM_MICRONUTRIENT_NETWORK	46	0.363116	1.53831	0.0292398	0.105887	0.0751259	358	tags=22%, list=6%, signal=21%	Gpx2/Nfkb2/Icam1/Ggt1/Serpine1/Nfkb1/Apoa1/Plat/Txn1/Ccl12
REACTOME_DOWNSTREAM_SIGNALING_EVENTS_OF_B_CELL_RECEPTOR_BCR_	REACTOME_DOWNSTREAM_SIGNALING_EVENTS_OF_B_CELL_RECEPTOR_BCR_	39	0.383176	1.56913	0.0293542	0.105887	0.0751259	1405	tags=36%, list=25%, signal=27%	Psmb9/Psmb10/Nfkbia/Nfkb1/Psmb8/Bcl10/Ikbkb/Fkbp1a/Uba52/Rps27a/Rela/Psme1/Nras/Psmd8
REACTOME_EPH_EPHRIN_SIGNALING	REACTOME_EPH_EPHRIN_SIGNALING	41	0.38261	1.59332	0.0293542	0.105887	0.0751259	1038	tags=41%, list=18%, signal=34%	Myh10/Actb/Cfl1/Psen2/Limk2/Sdcbp/Actr2/Cdc42/Actr3/Pak1/Rac1/Ap2a1/Arpc2/Arpc3/Arpc4/LOC108348064/Arpc1a
REACTOME_INTERACTIONS_OF_VPR_WITH_HOST_CELLULAR_PROTEINS	REACTOME_INTERACTIONS_OF_VPR_WITH_HOST_CELLULAR_PROTEINS	22	0.475833	1.68541	0.0295276	0.106257	0.0753879	2339	tags=86%, list=41%, signal=51%	Nup210/Hmga1/Nup107/Ndc1/Banf1/Nup93/Nup205/Slc25a4/Nup155/Aaas/Nup160/Psip1/Sec13/Nup54/Nup153/Tpr/Nup85/Nup133/Rae1
REACTOME_FORMATION_OF_TUBULIN_FOLDING_INTERMEDIATES_BY_CCT_TRIC	REACTOME_FORMATION_OF_TUBULIN_FOLDING_INTERMEDIATES_BY_CCT_TRIC	10	0.620378	1.73294	0.029661	0.106481	0.0755471	1720	tags=80%, list=30%, signal=56%	Tubb6/Tubb4b/LOC100909441/Cct5/Cct8/Cct3/Cct2/Cct6a
WP_GPCRS_OTHER	WP_GPCRS_OTHER	10	-0.609195	-1.69787	0.0301887	0.108116	0.0767071	907	tags=60%, list=16%, signal=50%	Ptgfr/Adgrf5/C5ar2/Adgrv1/Ednra/S1pr1
REACTOME_EPHB_MEDIATED_FORWARD_SIGNALING	REACTOME_EPHB_MEDIATED_FORWARD_SIGNALING	23	0.464464	1.66575	0.0311284	0.109731	0.0778527	1038	tags=52%, list=18%, signal=43%	Actb/Cfl1/Limk2/Actr2/Cdc42/Actr3/Pak1/Rac1/Arpc2/Arpc3/Arpc4/Arpc1a
REACTOME_TP53_REGULATES_TRANSCRIPTION_OF_CELL_CYCLE_GENES	REACTOME_TP53_REGULATES_TRANSCRIPTION_OF_CELL_CYCLE_GENES	23	0.461465	1.655	0.0311284	0.109731	0.0778527	780	tags=35%, list=14%, signal=30%	Cdkn1a/Btg2/Cdk1/Pcna/Tp53/Bax/Ccne1/Rbl1
PID_INTEGRIN1_PATHWAY	PID_INTEGRIN1_PATHWAY	27	0.436865	1.64081	0.03125	0.109731	0.0778527	1404	tags=56%, list=25%, signal=42%	Lamc2/Thbs1/Itgb1/Col1a1/Lamc1/Plau/Jam2/Igsf8/Col18a1/Itga6/Itgav/Col6a3/Plaur/Cd81/Lama5
REACTOME_ADHERENS_JUNCTIONS_INTERACTIONS	REACTOME_ADHERENS_JUNCTIONS_INTERACTIONS	11	0.608094	1.7703	0.03125	0.109731	0.0778527	1509	tags=73%, list=27%, signal=53%	Actb/Cdh17/Nectin2/Cdh1/Ctnna1/Afdn/Cdh2/Ctnnd1
REACTOME_ADP_SIGNALLING_THROUGH_P2Y_PURINOCEPTOR_12	REACTOME_ADP_SIGNALLING_THROUGH_P2Y_PURINOCEPTOR_12	11	0.604801	1.76072	0.03125	0.109731	0.0778527	1530	tags=82%, list=27%, signal=60%	Gnai1/Gnai2/Gng12/Gngt2/Gnb1/Gng5/Gnai3/Gng10/Gnb2
REACTOME_MET_ACTIVATES_PTK2_SIGNALING	REACTOME_MET_ACTIVATES_PTK2_SIGNALING	11	0.605337	1.76228	0.03125	0.109731	0.0778527	606	tags=36%, list=11%, signal=33%	Lamc2/Itgb1/Col1a1/Lamc1
REACTOME_SYNDECAN_INTERACTIONS	REACTOME_SYNDECAN_INTERACTIONS	11	0.615116	1.79075	0.03125	0.109731	0.0778527	1193	tags=73%, list=21%, signal=58%	Thbs1/Itgb1/Col1a1/Sdc4/Itga6/Actn1/Itgav/Sdc1
KEGG_APOPTOSIS	KEGG_APOPTOSIS	41	0.375447	1.56349	0.0313112	0.109731	0.0778527	1199	tags=39%, list=21%, signal=31%	Birc3/Nfkbia/Nfkb1/Apaf1/Fas/Casp7/Tp53/Bax/Capn2/Bcl2/Ikbkb/Il3ra/Csf2rb/Traf2/Irak3/Rela
REACTOME_SIGNALING_BY_TGFB_FAMILY_MEMBERS	REACTOME_SIGNALING_BY_TGFB_FAMILY_MEMBERS	41	0.37342	1.55505	0.0313112	0.109731	0.0778527	1394	tags=41%, list=25%, signal=31%	Tgif1/F11r/Serpine1/Xpo1/Myc/Fst/Cdkn2b/Rbl1/Fkbp1a/Uba52/Parp1/Rps27a/Junb/Ppp1ca/Ncor2/Rhoa/Prkcz
REACTOME_FACTORS_INVOLVED_IN_MEGAKARYOCYTE_DEVELOPMENT_AND_PLATELET_PRODUCTION	REACTOME_FACTORS_INVOLVED_IN_MEGAKARYOCYTE_DEVELOPMENT_AND_PLATELET_PRODUCTION	48	0.350762	1.49922	0.0313725	0.109731	0.0778527	968	tags=31%, list=17%, signal=26%	Tubb6/Kif12/Actb/Tubb4b/Maff/Kif3a/Kif1b/Tp53/Kif22/Wee1/Mafk/Cdc42/Rac1/Capzb/LOC100909441
PID_TAP63_PATHWAY	PID_TAP63_PATHWAY	25	0.448789	1.63967	0.0315582	0.110123	0.0781308	766	tags=32%, list=14%, signal=28%	Gpx2/Cdkn1a/Mfge8/Gdf15/Fas/Ywhaq/Bax/Ikbkb
WP_TARGET_OF_RAPAMYCIN_TOR_SIGNALING	WP_TARGET_OF_RAPAMYCIN_TOR_SIGNALING	20	0.468572	1.61674	0.0320641	0.111628	0.0791988	865	tags=40%, list=15%, signal=34%	Hmgcr/Idi1/Eif4ebp1/Prkaa1/Cdc42/Fkbp1a/Rac1/Ddit4
WP_FOLATE_METABOLISM	WP_FOLATE_METABOLISM	36	0.394051	1.56313	0.0340681	0.118329	0.0839535	358	tags=22%, list=6%, signal=21%	Gpx2/Nfkb2/Icam1/Serpine1/Nfkb1/Apoa1/Plat/Ccl12
REACTOME_G_PROTEIN_ACTIVATION	REACTOME_G_PROTEIN_ACTIVATION	12	0.578166	1.71468	0.034188	0.118471	0.0840539	1530	tags=75%, list=27%, signal=55%	Gnai1/Gnai2/Gng12/Gngt2/Gnb1/Gng5/Gnai3/Gng10/Gnb2
WP_PROTEASOME_DEGRADATION	WP_PROTEASOME_DEGRADATION	23	0.453144	1.62515	0.0350195	0.121072	0.0858992	2345	tags=74%, list=41%, signal=43%	Psmb9/Psmb10/Psmb8/Uba7/Rpn1/Psme1/Psmd8/Uba1/Psma7/Psmc4/Psma6/Ube2d3/Psmc2/Psmb4/Nedd4/Psma4/Psmd13
PID_TRKR_PATHWAY	PID_TRKR_PATHWAY	27	0.427503	1.60565	0.0351562	0.121265	0.086036	1632	tags=56%, list=29%, signal=40%	Ccnd1/Dynlt1/Gipc1/Cdc42/Ehd4/Stat3/Rac1/Maged1/Nras/Rhoa/Sqstm1/Prkcz/Rapgef1/Rap1b/Rgs19
WP_FLUOROPYRIMIDINE_ACTIVITY	WP_FLUOROPYRIMIDINE_ACTIVITY	16	0.518737	1.66487	0.0355649	0.122392	0.0868359	1111	tags=56%, list=20%, signal=45%	Abcc3/Tyms/Tk1/Rrm1/Upp1/Tp53/Umps/Uck2/Abcc4
PID_AVB3_OPN_PATHWAY	PID_AVB3_OPN_PATHWAY	21	0.461481	1.60503	0.0358566	0.123113	0.0873474	1309	tags=48%, list=23%, signal=37%	Nfkbia/Nfkb1/Cd44/Ptk2b/Plau/Cdc42/Rac1/Itgav/Rela/Rhoa
REACTOME_TRANSCRIPTIONAL_REGULATION_BY_TP53	REACTOME_TRANSCRIPTIONAL_REGULATION_BY_TP53	155	0.25989	1.39196	0.0360206	0.123393	0.0875461	1300	tags=31%, list=23%, signal=25%	Gpx2/Cdkn1a/Btg2/Nlrc4/Ywhah/Ccng1/Apaf1/Cdk1/Txn1/Aurkb/Mov10/Rbbp8/Pcna/Tp53inp1/Fas/Tp53/Rfc3/Ywhaq/Bax/Tpx2/Ywhaz/Rmi2/Prkaa1/Rpa2/Ccne1/Rfc4/Rfc2/Nelfe/Rbl1/Gtf2f1/Rbbp7/Uba52/Ppp2cb/Ddit4/Ywhae/G6pd/Perp/Rps27a/Nelfb/Rad50/Gsr/Ndrg1/Taf10/Prmt5/Topbp1/Ywhag/Ssrp1/Ppp2r1a
REACTOME_CYCLIN_D_ASSOCIATED_EVENTS_IN_G1	REACTOME_CYCLIN_D_ASSOCIATED_EVENTS_IN_G1	23	0.449861	1.61338	0.036965	0.126339	0.0896363	1507	tags=52%, list=27%, signal=38%	Ccnd1/Cdkn1a/Cdkn2b/Ccne1/Rbl1/Uba52/Ppp2cb/Rps27a/Cdk4/Ppp2r1a/Ccnd2/Cdk6
KEGG_DILATED_CARDIOMYOPATHY	KEGG_DILATED_CARDIOMYOPATHY	27	0.426259	1.60098	0.0371094	0.126544	0.0897815	1123	tags=41%, list=20%, signal=33%	Tpm1/Actb/Tpm3/Tpm4/Itgb1/Dag1/Sgcb/Lmna/Dmd/Itga6/Itgav
REACTOME_ANTIGEN_PROCESSING_CROSS_PRESENTATION	REACTOME_ANTIGEN_PROCESSING_CROSS_PRESENTATION	44	0.362272	1.52938	0.0372549	0.126751	0.0899287	2345	tags=70%, list=41%, signal=42%	Psmb9/Psmb10/Tapbp/Psmb8/Cyba/Ctsl/Ikbkb/Ncf4/Uba52/Rps27a/Itgav/Psme1/Snap23/Ncf2/Psmd8/Pdia3/Psma7/Cybb/Sec61b/Ncf1/Stx4/Psmd14/Psmc4/Psma6/Psmc2/Ikbkg/Vamp3/Psmb4/Calr/Psma4/Psmd13
PID_NFAT_3PATHWAY	PID_NFAT_3PATHWAY	25	0.439961	1.60742	0.0374753	0.127212	0.0902557	1398	tags=52%, list=25%, signal=39%	Ywhah/Xpo1/Rcan1/Ran/Ywhaq/Bcl2/Ywhaz/Cabin1/Fkbp1a/Ywhae/Ywhag/Prkcz/Rcan2
REACTOME_SIALIC_ACID_METABOLISM	REACTOME_SIALIC_ACID_METABOLISM	10	-0.583046	-1.62499	0.0377358	0.127807	0.0906775	1055	tags=60%, list=19%, signal=49%	St8sia3/Slc17a5/St6gal1/St3gal1/St6galnac4/Gne
REACTOME_ECM_PROTEOGLYCANS	REACTOME_ECM_PROTEOGLYCANS	21	0.45771	1.59191	0.0378486	0.127899	0.0907431	649	tags=33%, list=11%, signal=30%	App/Serpine1/Itgb1/Dag1/Col1a1/Lamc1/Agrn
PID_P53_DOWNSTREAM_PATHWAY	PID_P53_DOWNSTREAM_PATHWAY	67	0.317868	1.47566	0.0381125	0.128501	0.0911701	925	tags=31%, list=16%, signal=27%	Cdkn1a/Serpine1/Btg2/Nlrc4/Ccng1/Bcl2a1/Apaf1/Gdf15/Pcna/Tp53inp1/Fas/Tp53/Rps27l/Bax/Atf3/Bcl2/Bak1/Cd82/Col18a1/Ddit4/Ctsd
REACTOME_CELL_EXTRACELLULAR_MATRIX_INTERACTIONS	REACTOME_CELL_EXTRACELLULAR_MATRIX_INTERACTIONS	12	0.565606	1.67743	0.0384615	0.129386	0.0917982	1338	tags=58%, list=24%, signal=45%	Actb/Itgb1/Flna/Parvb/Vasp/Actn1/Rsu1
KEGG_GLYCEROPHOSPHOLIPID_METABOLISM	KEGG_GLYCEROPHOSPHOLIPID_METABOLISM	27	-0.403271	-1.52578	0.0387755	0.129618	0.0919629	1388	tags=59%, list=25%, signal=45%	Taz/Dgkd/Ache/Plpp3/Lypla1/Etnk2/Gpat4/Dgka/Gpd1/Gpd1l/Lcat/Dgkq/Agpat2/Chka/Chpt1/Gpam
REACTOME_TRANSPORT_OF_BILE_SALTS_AND_ORGANIC_ACIDS_METAL_IONS_AND_AMINE_COMPOUNDS	REACTOME_TRANSPORT_OF_BILE_SALTS_AND_ORGANIC_ACIDS_METAL_IONS_AND_AMINE_COMPOUNDS	27	-0.412459	-1.56054	0.0387755	0.129618	0.0919629	963	tags=37%, list=17%, signal=31%	Slc39a8/Ddi2/Slc16a1/Slc22a7/Slc41a2/Slc30a3/Slc30a10/Slc13a3/Slc13a4/Slc22a8
PID_IL23_PATHWAY	PID_IL23_PATHWAY	13	0.558478	1.69521	0.0388769	0.129618	0.0919629	1199	tags=62%, list=21%, signal=49%	Cxcl1/Nfkbia/Nfkb1/Cxcl9/Ccl12/Stat3/Il18/Rela
WP_IL17_SIGNALING_PATHWAY	WP_IL17_SIGNALING_PATHWAY	17	0.503839	1.62894	0.0388769	0.129618	0.0919629	1199	tags=47%, list=21%, signal=37%	Il17b/Il17rb/Nfkb1/Ikbkb/Cebpd/Stat3/Traf3/Rela
BIOCARTA_ATM_PATHWAY	BIOCARTA_ATM_PATHWAY	11	0.592724	1.72556	0.0395833	0.131457	0.0932673	534	tags=45%, list=9%, signal=41%	Cdkn1a/Nfkbia/Nfkb1/Rbbp8/Tp53
PID_MYC_REPRESS_PATHWAY	PID_MYC_REPRESS_PATHWAY	32	0.403685	1.57721	0.039604	0.131457	0.0932673	849	tags=38%, list=15%, signal=32%	Ccnd1/Cdkn1a/Clu/Itgb1/Myc/Cdkn2b/Lgals1/Tjp2/Bcl2/Cebpd/Rbl1/Spi1
PID_GLYPICAN_1PATHWAY	PID_GLYPICAN_1PATHWAY	10	0.604058	1.68735	0.0402542	0.132713	0.0941583	121	tags=30%, list=2%, signal=29%	Nrg1/App/Fgr
WP_HYPERTROPHY_MODEL	WP_HYPERTROPHY_MODEL	10	0.603887	1.68687	0.0402542	0.132713	0.0941583	573	tags=50%, list=10%, signal=45%	Ifrd1/Jund/Wdr1/Eif4ebp1/Atf3
WP_IL1_AND_MEGAKARYOCYTES_IN_OBESITY	WP_IL1_AND_MEGAKARYOCYTES_IN_OBESITY	10	0.604551	1.68872	0.0402542	0.132713	0.0941583	358	tags=40%, list=6%, signal=38%	Timp1/Icam1/Nfkb1/Ccl12
BIOCARTA_CASPASE_PATHWAY	BIOCARTA_CASPASE_PATHWAY	14	0.531416	1.6567	0.0404255	0.132713	0.0941583	1043	tags=50%, list=18%, signal=41%	Birc3/Apaf1/Casp4/Casp7/Lmna/Lmnb2/Parp1
REACTOME_ROS_AND_RNS_PRODUCTION_IN_PHAGOCYTES	REACTOME_ROS_AND_RNS_PRODUCTION_IN_PHAGOCYTES	14	0.536176	1.67154	0.0404255	0.132713	0.0941583	1802	tags=79%, list=32%, signal=54%	Cyba/Ncf4/Tcirg1/Ncf2/Rac2/Slc11a1/Atp6v1d/Atp6v0c/Cybb/Atp6v0e2/Ncf1
ST_B_CELL_ANTIGEN_RECEPTOR	ST_B_CELL_ANTIGEN_RECEPTOR	18	0.486617	1.63437	0.040568	0.132889	0.0942832	348	tags=22%, list=6%, signal=21%	Nfkb2/Nfkbia/Nfkb1/Dag1
REACTOME_RRNA_MODIFICATION_IN_THE_NUCLEUS_AND_CYTOSOL	REACTOME_RRNA_MODIFICATION_IN_THE_NUCLEUS_AND_CYTOSOL	22	0.449296	1.59142	0.0413386	0.134823	0.0956556	2569	tags=82%, list=45%, signal=45%	Nop58/Gar1/Pno1/Wdr43/Nat10/Rrp9/Pdcd11/Trmt112/Utp18/Nop14/Tbl3/Nol11/Wdr75/Nop2/Pwp2/Wdr46/Dkc1/Utp6
WP_INTEGRATED_CANCER_PATHWAY	WP_INTEGRATED_CANCER_PATHWAY	22	0.453401	1.60596	0.0413386	0.134823	0.0956556	585	tags=32%, list=10%, signal=29%	Cdkn1a/Cdk1/Myc/Cdkn2b/Tp53/Bax/Bcl2
WP_BRAINDERIVED_NEUROTROPHIC_FACTOR_BDNF_SIGNALING_PATHWAY	WP_BRAINDERIVED_NEUROTROPHIC_FACTOR_BDNF_SIGNALING_PATHWAY	59	0.339059	1.52095	0.0416667	0.135598	0.0962052	824	tags=25%, list=15%, signal=22%	Acacb/Egr1/Nfkbia/Nfkb1/Dpysl2/Sirpa/Ptk2b/Cfl1/Alpl/Eif4ebp1/Prkaa1/Cdc42/Ikbkb/Stat3/Rac1
REACTOME_RIP_MEDIATED_NFKB_ACTIVATION_VIA_ZBP1	REACTOME_RIP_MEDIATED_NFKB_ACTIVATION_VIA_ZBP1	12	0.555215	1.64661	0.042735	0.138473	0.0982448	766	tags=42%, list=14%, signal=36%	Nfkb2/Nfkbia/Nfkb1/Ripk3/Ikbkb
REACTOME_ZBP1_DAI_MEDIATED_INDUCTION_OF_TYPE_I_IFNS	REACTOME_ZBP1_DAI_MEDIATED_INDUCTION_OF_TYPE_I_IFNS	12	0.555215	1.64661	0.042735	0.138473	0.0982448	766	tags=42%, list=14%, signal=36%	Nfkb2/Nfkbia/Nfkb1/Ripk3/Ikbkb
REACTOME_B_WICH_COMPLEX_POSITIVELY_REGULATES_RRNA_EXPRESSION	REACTOME_B_WICH_COMPLEX_POSITIVELY_REGULATES_RRNA_EXPRESSION	13	0.552213	1.67619	0.0431965	0.139365	0.0988778	1654	tags=69%, list=29%, signal=49%	Actb/Myo1c/Mybbp1a/Polr1e/Polr1c/Ddx21/Polr1a/H3f3b/Cd3eap
REACTOME_KINESINS	REACTOME_KINESINS	15	0.523246	1.64615	0.0431965	0.139365	0.0988778	558	tags=40%, list=10%, signal=36%	Tubb6/Kif12/Tubb4b/Kif3a/Kif1b/Kif22
REACTOME_THE_CANONICAL_RETINOID_CYCLE_IN_RODS_TWILIGHT_VISION_	REACTOME_THE_CANONICAL_RETINOID_CYCLE_IN_RODS_TWILIGHT_VISION_	10	-0.567073	-1.58047	0.0433962	0.139372	0.0988833	1430	tags=80%, list=25%, signal=60%	Rbp4/Cyp4v3/Lrat/Hsd17b6/Sdr9c7/Ttr/Rdh10/Rdh16
REACTOME_COPI_DEPENDENT_GOLGI_TO_ER_RETROGRADE_TRAFFIC	REACTOME_COPI_DEPENDENT_GOLGI_TO_ER_RETROGRADE_TRAFFIC	30	0.408822	1.57452	0.0434783	0.139372	0.0988833	582	tags=27%, list=10%, signal=24%	Tubb6/Kif12/Tmed3/Tubb4b/Kif3a/Kif1b/Kif22/Kdelr3
REACTOME_GLYCOSAMINOGLYCAN_METABOLISM	REACTOME_GLYCOSAMINOGLYCAN_METABOLISM	30	0.402754	1.55115	0.0434783	0.139372	0.0988833	1193	tags=40%, list=21%, signal=32%	B4galt5/Cd44/Chpf/Slc35d2/Ext1/Sdc4/Agrn/Cemip/Papss1/Gusb/Arsb/Sdc1
REACTOME_ACTIVATION_OF_THE_MRNA_UPON_BINDING_OF_THE_CAP_BINDING_COMPLEX_AND_EIFS_AND_SUBSEQUENT_BINDING_TO_43S	REACTOME_ACTIVATION_OF_THE_MRNA_UPON_BINDING_OF_THE_CAP_BINDING_COMPLEX_AND_EIFS_AND_SUBSEQUENT_BINDING_TO_43S	24	0.428203	1.54781	0.0445736	0.142275	0.100942	2286	tags=79%, list=40%, signal=47%	Rps4y2/Eif4ebp1/Rps27l/Rps5/LOC684988/Rps4x/Rps27a/Eif3d/Eif2s1/Rps11/Eif3b/Eif3c/Pabpc1/Rps3/Eif3g/Rpsa/Eif4h/Eif3m/Eif1a
REACTOME_IRON_UPTAKE_AND_TRANSPORT	REACTOME_IRON_UPTAKE_AND_TRANSPORT	24	0.432741	1.56422	0.0445736	0.142275	0.100942	823	tags=29%, list=15%, signal=25%	Lcn2/Hmox1/Tf/Tfrc/Cp/Slc11a2/Uba52
REACTOME_GAP_JUNCTION_TRAFFICKING_AND_REGULATION	REACTOME_GAP_JUNCTION_TRAFFICKING_AND_REGULATION	12	0.552047	1.63721	0.0448718	0.142921	0.101401	968	tags=42%, list=17%, signal=35%	Tubb6/Actb/Tubb4b/Tjp1/LOC100909441
WP_G13_SIGNALING_PATHWAY	WP_G13_SIGNALING_PATHWAY	17	0.494367	1.59831	0.0453564	0.14388	0.102081	1975	tags=76%, list=35%, signal=50%	Cfl1/Pfn1/Cdc42/Rac1/Iqgap1/Mybph/Rhoa/Limk1/Cyfip1/Tnk2/Arhgdib/Diaph1/Calm2
WP_PHOTODYNAMIC_THERAPYINDUCED_AP1_SURVIVAL_SIGNALING	WP_PHOTODYNAMIC_THERAPYINDUCED_AP1_SURVIVAL_SIGNALING	25	0.433683	1.58448	0.0453649	0.14388	0.102081	1091	tags=44%, list=19%, signal=36%	Ccnd1/Cdkn1a/Nfe2l2/Fas/Tp53/Bax/Bcl2/Ccne1/Bak1/Traf2/Junb
SA_CASPASE_CASCADE	SA_CASPASE_CASCADE	11	0.574095	1.67132	0.0458333	0.144752	0.1027	511	tags=45%, list=9%, signal=41%	Birc3/Apaf1/Srebf2/Fas/Casp7
WP_NANOMATERIAL_INDUCED_APOPTOSIS	WP_NANOMATERIAL_INDUCED_APOPTOSIS	11	0.571037	1.66242	0.0458333	0.144752	0.1027	768	tags=55%, list=14%, signal=47%	Apaf1/Fas/Casp7/Bax/Bcl2/Bak1
KEGG_BLADDER_CANCER	KEGG_BLADDER_CANCER	24	0.426771	1.54264	0.0465116	0.146585	0.104001	534	tags=25%, list=9%, signal=23%	Ccnd1/Cdkn1a/Thbs1/Cdh1/Myc/Tp53
REACTOME_PROCESSIVE_SYNTHESIS_ON_THE_C_STRAND_OF_THE_TELOMERE	REACTOME_PROCESSIVE_SYNTHESIS_ON_THE_C_STRAND_OF_THE_TELOMERE	10	0.589621	1.64702	0.0466102	0.146587	0.104002	636	tags=50%, list=11%, signal=44%	Fen1/Pold1/Pold2/Pcna/Rpa2
KEGG_OXIDATIVE_PHOSPHORYLATION	KEGG_OXIDATIVE_PHOSPHORYLATION	41	-0.356406	-1.50374	0.0468432	0.146803	0.104155	2566	tags=78%, list=45%, signal=43%	Lhpp/Ndufa5/Uqcrfs1/Sdha/Ndufa4/Ndufa9/Uqcrb/Ndufv1/Atp6v1h/Ndufa7/Atp6v0d1/Atp6v1e1/Ndufa8/Sdhd/Ndufb10/Uqcrc2/Ppa2/Ndufs1/Ndufa10/Ndufab1/Ndufv2/Ndufs3/Ndufs7/Ndufv3/Ndufa3/Ndufb5/Cox5a/Ndufa6/Ndufc1/Ndufb4/Cox7a2/Ndufb3
REACTOME_METABOLISM_OF_POLYAMINES	REACTOME_METABOLISM_OF_POLYAMINES	27	0.410455	1.54162	0.046875	0.146803	0.104155	274	tags=15%, list=5%, signal=14%	Psmb9/Psmb10/Odc1/Psmb8
WP_INTRAFLAGELLAR_TRANSPORT_PROTEINS_BINDING_TO_DYNEIN	WP_INTRAFLAGELLAR_TRANSPORT_PROTEINS_BINDING_TO_DYNEIN	17	0.49078	1.58672	0.0475162	0.148218	0.105159	2125	tags=82%, list=38%, signal=52%	Dynlt1/Dynll1/Wdr35/Ift22/Tctex1d2/Ift43/Ift122/Dync1i2/Dynlt3/Dynlrb1/Ift81/Ift27/Wdr34/Wdr60
WP_EGFR_TYROSINE_KINASE_INHIBITOR_RESISTANCE	WP_EGFR_TYROSINE_KINASE_INHIBITOR_RESISTANCE	38	0.376991	1.52438	0.0475248	0.148218	0.105159	585	tags=21%, list=10%, signal=19%	Ccnd1/Nrg1/Rras/Pdgfa/Myc/Eif4ebp1/Bax/Bcl2
ST_GA13_PATHWAY	ST_GA13_PATHWAY	18	0.473789	1.59129	0.0486815	0.151342	0.107376	725	tags=28%, list=13%, signal=24%	Nfkb2/Nfkbia/Nfkb1/Bcl2/Cdc42
BIOCARTA_PLATELETAPP_PATHWAY	BIOCARTA_PLATELETAPP_PATHWAY	10	0.581585	1.62457	0.0487288	0.151342	0.107376	610	tags=40%, list=11%, signal=36%	App/Serpine1/Plat/Plau
REACTOME_APC_C_MEDIATED_DEGRADATION_OF_CELL_CYCLE_PROTEINS	REACTOME_APC_C_MEDIATED_DEGRADATION_OF_CELL_CYCLE_PROTEINS	39	0.373621	1.53	0.0489237	0.151633	0.107582	1989	tags=54%, list=35%, signal=35%	Psmb9/Psmb10/Psmb8/Cdk1/Aurkb/Mad2l1/Anapc2/Uba52/Rps27a/Psme1/Bub3/Psmd8/Anapc15/Anapc4/Anapc1/Cdc16/Anapc5/Psma7/Psmd14/Psmc4/Psma6
REACTOME_HCMV_LATE_EVENTS	REACTOME_HCMV_LATE_EVENTS	25	0.42356	1.54749	0.0493097	0.152514	0.108207	2339	tags=84%, list=41%, signal=50%	Cebpd/Nup210/Vps36/Nup107/Ndc1/Chmp4bl1/Nup93/Nup205/Hnrnpk/Nup155/Aaas/Nup160/Mvb12a/Mvb12b/Sec13/Nup54/Nup153/Tpr/Nup85/Nup133/Rae1
PID_IL8_CXCR2_PATHWAY	PID_IL8_CXCR2_PATHWAY	15	0.518847	1.63231	0.049676	0.152793	0.108405	1437	tags=60%, list=25%, signal=45%	Fgr/Gnai2/Vasp/Hck/Rab7a/Gnb1/Arrb1/Ppp2r1a/Rac2
KEGG_EPITHELIAL_CELL_SIGNALING_IN_HELICOBACTER_PYLORI_INFECTION	KEGG_EPITHELIAL_CELL_SIGNALING_IN_HELICOBACTER_PYLORI_INFECTION	35	0.380228	1.50068	0.0497018	0.152793	0.108405	824	tags=29%, list=15%, signal=25%	Cxcl1/F11r/Nfkbia/Nfkb1/Jam2/Cdc42/Tjp1/Ikbkb/Pak1/Rac1
KEGG_NEUROTROPHIN_SIGNALING_PATHWAY	KEGG_NEUROTROPHIN_SIGNALING_PATHWAY	62	0.326181	1.47722	0.0497132	0.152793	0.108405	1309	tags=35%, list=23%, signal=28%	Bex3/Nfkbia/Nfkb1/Ywhah/Calm3/Arhgdia/Tp53/Ywhaq/Bax/Bcl2/Ywhaz/Cdc42/Ikbkb/Rac1/Ywhae/Mapkapk2/Irak3/Rela/Maged1/Ywhag/Nras/Rhoa
KEGG_MATURITY_ONSET_DIABETES_OF_THE_YOUNG	KEGG_MATURITY_ONSET_DIABETES_OF_THE_YOUNG	11	-0.554993	-1.59165	0.0498084	0.152793	0.108405	616	tags=64%, list=11%, signal=57%	Hnf1b/Hes1/Hhex/Foxa2/Hnf4g/Pklr/Onecut1
KEGG_GLYCINE_SERINE_AND_THREONINE_METABOLISM	KEGG_GLYCINE_SERINE_AND_THREONINE_METABOLISM	17	-0.468179	-1.54505	0.0500928	0.153351	0.108801	1053	tags=76%, list=19%, signal=62%	Dmgdh/Shmt1/Maoa/Pipox/Glyctk/Alas1/Maob/Srr/Gcat/Cbs/Dao/Agxt/Sds
WP_IL7_SIGNALING_PATHWAY	WP_IL7_SIGNALING_PATHWAY	16	0.493699	1.58452	0.0502092	0.153364	0.10881	790	tags=31%, list=14%, signal=27%	Ccnd1/Ptk2b/Myc/Jak3/Stat3
WP_WNT_SIGNALING	WP_WNT_SIGNALING	32	-0.381421	-1.51089	0.0503018	0.153364	0.10881	567	tags=28%, list=10%, signal=25%	Tcf7l2/Nfatc4/Fzd7/Notum/Ror1/Lrp5/Fzd5/Frat2/Fzd1
WP_NOVEL_INTRACELLULAR_COMPONENTS_OF_RIGILIKE_RECEPTOR_RLR_PATHWAY	WP_NOVEL_INTRACELLULAR_COMPONENTS_OF_RIGILIKE_RECEPTOR_RLR_PATHWAY	26	0.417957	1.55446	0.0504854	0.153611	0.108985	1256	tags=46%, list=22%, signal=36%	Cxcl10/Ikbke/Nfkbia/Nfkb1/Isg15/Irf7/Ikbkb/Traf2/Traf3/Ddx58/Rela/Ifih1
PID_PI3K_PLC_TRK_PATHWAY	PID_PI3K_PLC_TRK_PATHWAY	18	0.469204	1.57589	0.0507099	0.153981	0.109248	1293	tags=44%, list=23%, signal=34%	Ccnd1/Egr1/Ywhah/Ywhaq/Ywhaz/Ywhae/Ywhag/Nras
REACTOME_DISEASES_OF_MITOTIC_CELL_CYCLE	REACTOME_DISEASES_OF_MITOTIC_CELL_CYCLE	19	0.467277	1.59083	0.050813	0.153982	0.109249	1735	tags=63%, list=31%, signal=44%	Ccnd1/Cdkn1a/Anapc2/Ccne1/Cdk4/Ccnd2/Cdk6/Anapc15/Anapc4/Anapc1/Cdc16/Anapc5
ST_ADRENERGIC	ST_ADRENERGIC	12	0.544145	1.61378	0.0512821	0.155089	0.110034	348	tags=25%, list=6%, signal=24%	Ccl9/Gnai1/Dag1
KEGG_PYRUVATE_METABOLISM	KEGG_PYRUVATE_METABOLISM	24	-0.41931	-1.51982	0.0514403	0.155254	0.110151	1076	tags=46%, list=19%, signal=37%	Me3/Grhpr/Pdhb/Aldh3a2/Mdh1/Ldha/Aldh2/Acot12/Pklr/Acat1/Hagh
PID_ATR_PATHWAY	PID_ATR_PATHWAY	15	0.518332	1.63069	0.0518359	0.155508	0.110331	1380	tags=67%, list=24%, signal=51%	Mcm2/Mcm7/Rfc3/Ywhaz/Rpa2/Rfc4/Rfc2/Topbp1/Ppp2r1a/Cdc25c
WP_BASE_EXCISION_REPAIR	WP_BASE_EXCISION_REPAIR	13	0.540765	1.64144	0.0518359	0.155508	0.110331	1141	tags=54%, list=20%, signal=43%	Fen1/Pold1/Pold2/Pcna/Apex1/Parp1/Pold4
WP_PHOTODYNAMIC_THERAPYINDUCED_HIF1_SURVIVAL_SIGNALING	WP_PHOTODYNAMIC_THERAPYINDUCED_HIF1_SURVIVAL_SIGNALING	17	0.481728	1.55745	0.0518359	0.155508	0.110331	768	tags=41%, list=14%, signal=36%	Igfbp2/Serpine1/Igfbp1/Bcl2a1/Tp53/Bax/Bak1
WP_TRIACYLGLYCERIDE_SYNTHESIS	WP_TRIACYLGLYCERIDE_SYNTHESIS	13	-0.524512	-1.6039	0.0519481	0.155532	0.110349	434	tags=54%, list=8%, signal=50%	Plpp3/Gpd1/Lipc/Agpat2/Gpam/Dgat2/Gk
WP_VITAMIN_B12_METABOLISM	WP_VITAMIN_B12_METABOLISM	28	0.396219	1.50325	0.0523256	0.15635	0.110929	358	tags=25%, list=6%, signal=24%	Nfkb2/Icam1/Serpine1/Nfkb1/Apoa1/Plat/Ccl12
REACTOME_METABOLISM_OF_PORPHYRINS	REACTOME_METABOLISM_OF_PORPHYRINS	12	-0.53157	-1.57689	0.0524345	0.156363	0.110938	870	tags=42%, list=15%, signal=35%	Alas1/Alad/Slco2b1/Fabp1/Slco1b2
REACTOME_INTEGRATION_OF_ENERGY_METABOLISM	REACTOME_INTEGRATION_OF_ENERGY_METABOLISM	46	0.345533	1.46383	0.0526316	0.156629	0.111127	1300	tags=39%, list=23%, signal=30%	Acsl3/Fasn/Gnai1/Acacb/Gnai2/Slc2a2/Tkt/Acly/Gng12/Ppp2cb/Stxbp1/Gngt2/Iqgap1/Gnb1/Gng5/Taldo1/Gng10/Ppp2r1a
REACTOME_SYNTHESIS_OF_BILE_ACIDS_AND_BILE_SALTS_VIA_27_HYDROXYCHOLESTEROL	REACTOME_SYNTHESIS_OF_BILE_ACIDS_AND_BILE_SALTS_VIA_27_HYDROXYCHOLESTEROL	10	-0.552481	-1.53981	0.0528302	0.156629	0.111127	532	tags=40%, list=9%, signal=36%	Cyp27a1/Ptgis/Nr1h4/Cyp8b1
KEGG_OOCYTE_MEIOSIS	KEGG_OOCYTE_MEIOSIS	39	0.370427	1.51692	0.0528376	0.156629	0.111127	1992	tags=62%, list=35%, signal=40%	Ywhah/Cdk1/Calm3/Mad2l1/Pkmyt1/Ywhaq/Anapc2/Ywhaz/Ccne1/Ppp2cb/Ywhae/Ppp1ca/Ywhag/Ppp2r1a/Cdc25c/Anapc4/Anapc1/Cdc16/Mad2l2/Anapc5/Mapk3/Prkacb/Calm2/Ywhab
PID_NECTIN_PATHWAY	PID_NECTIN_PATHWAY	17	0.475504	1.53733	0.0539957	0.159746	0.113338	1123	tags=53%, list=20%, signal=43%	F11r/Nectin2/Cdh1/Ctnna1/Cdc42/Rac1/Iqgap1/Afdn/Itgav
WP_TGFBETA_RECEPTOR_SIGNALING	WP_TGFBETA_RECEPTOR_SIGNALING	19	0.460491	1.56773	0.054878	0.161499	0.114582	812	tags=37%, list=14%, signal=32%	Tgif1/Serpine1/Nfkb1/Thbs1/Fst/Stat3/Fkbp1a
REACTOME_CELLULAR_RESPONSE_TO_HEAT_STRESS	REACTOME_CELLULAR_RESPONSE_TO_HEAT_STRESS	44	0.34295	1.44782	0.054902	0.161499	0.114582	2385	tags=70%, list=42%, signal=41%	Cryab/Serpinh1/Rpa2/Nup210/Ywhae/Mapkapk2/Nup107/Ndc1/Tnfrsf21/Hspa4/Nup93/Nup205/Nup155/Aaas/Nup160/Hsp90ab1/Rps19bp1/Bag1/Mapk3/Hspb8/Sec13/Nup54/Nup153/Dnajc2/Ccar2/Tpr/Camk2d/Nup85/Nup133/Rae1/Hspa14
PID_HNF3A_PATHWAY	PID_HNF3A_PATHWAY	18	-0.471183	-1.56112	0.0550098	0.161499	0.114582	1929	tags=67%, list=34%, signal=44%	Prdm15/Ep300/Apob/Crebbp/Ndufv3/Vtn/Xbp1/Nfib/Nfia/Nr2f2/Foxa2/Foxa1
REACTOME_RIPK1_MEDIATED_REGULATED_NECROSIS	REACTOME_RIPK1_MEDIATED_REGULATED_NECROSIS	10	0.578816	1.61684	0.0550847	0.161499	0.114582	1501	tags=80%, list=27%, signal=59%	Birc3/Ripk3/Fas/Uba52/Traf2/Rps27a/Tnfsf10/Mlkl
WP_AMPACTIVATED_PROTEIN_KINASE_AMPK_SIGNALING	WP_AMPACTIVATED_PROTEIN_KINASE_AMPK_SIGNALING	31	0.39421	1.5294	0.055336	0.161499	0.114582	619	tags=26%, list=11%, signal=23%	Cdkn1a/Hmgcr/Fasn/Acacb/Cab39/Eif4ebp1/Tp53/Prkaa1
REACTOME_METABOLISM_OF_STEROID_HORMONES	REACTOME_METABOLISM_OF_STEROID_HORMONES	16	-0.487699	-1.56898	0.0553435	0.161499	0.114582	669	tags=44%, list=12%, signal=39%	Hsd11b1/Hsd17b11/Hsd17b12/Fdx1/Hsd17b2/Srd5a1/Serpina6
REACTOME_NICOTINATE_METABOLISM	REACTOME_NICOTINATE_METABOLISM	16	-0.492047	-1.58297	0.0553435	0.161499	0.114582	1217	tags=44%, list=21%, signal=34%	Nt5e/Naxd/Nadk2/Nudt12/Nmnat3/Ptgis/Cyp8b1
PID_S1P_S1P2_PATHWAY	PID_S1P_S1P2_PATHWAY	13	0.532211	1.61547	0.0561555	0.163233	0.115812	1309	tags=54%, list=23%, signal=41%	Gnai1/Gnai2/S1pr2/Pak1/Rac1/Gnai3/Rhoa
WP_PREIMPLANTATION_EMBRYO	WP_PREIMPLANTATION_EMBRYO	17	0.471282	1.52368	0.0561555	0.163233	0.115812	867	tags=41%, list=15%, signal=35%	Mybl1/Egr1/Mxd1/Cdh1/Tead4/Klf4/Hmga1
WP_BLADDER_CANCER	WP_BLADDER_CANCER	23	0.436986	1.5672	0.0564202	0.163684	0.116132	534	tags=26%, list=9%, signal=24%	Ccnd1/Cdkn1a/Thbs1/Cdh1/Myc/Tp53
REACTOME_BBSOME_MEDIATED_CARGO_TARGETING_TO_CILIUM	REACTOME_BBSOME_MEDIATED_CARGO_TARGETING_TO_CILIUM	18	0.462187	1.55232	0.0567951	0.163886	0.116275	2101	tags=72%, list=37%, signal=46%	Sstr3/Bbs7/Arl6/Ttc8/Smo/Cct5/Cct8/Bbs1/Cct3/Cct2/Bbip1/Bbs5/Cct4
REACTOME_RMTS_METHYLATE_HISTONE_ARGININES	REACTOME_RMTS_METHYLATE_HISTONE_ARGININES	18	0.464275	1.55933	0.0567951	0.163886	0.116275	2325	tags=78%, list=41%, signal=46%	Ccnd1/Rbbp7/Prmt5/Cdk4/Smarca4/Prmt3/Prmt7/Wdr5/Smarcc1/Jak2/Smarce1/Actl6a/Smarcd2/Arid1b
PID_CXCR4_PATHWAY	PID_CXCR4_PATHWAY	58	0.328641	1.47167	0.0568182	0.163886	0.116275	1192	tags=33%, list=21%, signal=26%	Rhoc/Gnai1/Fgr/Rhob/Gnai2/Ptk2b/Itgb1/Cfl1/Cdc42/Stat3/Pak1/Rac1/Hck/Gnb1/Itga6/Rack1/Itgav/Gnai3/Ralb
KEGG_ARRHYTHMOGENIC_RIGHT_VENTRICULAR_CARDIOMYOPATHY_ARVC	KEGG_ARRHYTHMOGENIC_RIGHT_VENTRICULAR_CARDIOMYOPATHY_ARVC	25	0.414116	1.51299	0.0571992	0.164352	0.116606	1350	tags=52%, list=24%, signal=40%	Actb/Itgb1/Dag1/Dsg2/Sgcb/Ctnna1/Lmna/Dmd/Itga6/Actn1/Itgav/Dsp/Cdh2
WP_ARRHYTHMOGENIC_RIGHT_VENTRICULAR_CARDIOMYOPATHY	WP_ARRHYTHMOGENIC_RIGHT_VENTRICULAR_CARDIOMYOPATHY	25	0.414116	1.51299	0.0571992	0.164352	0.116606	1350	tags=52%, list=24%, signal=40%	Actb/Itgb1/Dag1/Dsg2/Sgcb/Ctnna1/Lmna/Dmd/Itga6/Actn1/Itgav/Dsp/Cdh2
REACTOME_MITOCHONDRIAL_BIOGENESIS	REACTOME_MITOCHONDRIAL_BIOGENESIS	42	-0.348773	-1.47757	0.057732	0.165565	0.117466	2246	tags=76%, list=40%, signal=46%	Ncoa2/Chchd3/Hspa9/Tfam/Ncor1/Mef2d/Chd9/Mterf1/Crtc3/Ssbp1/Apool/Crebbp/Esrra/Helz2/Mapk12/Apoo/Sirt4/Ncoa1/Ppargc1b/Prkag2/Rxra/Polrmt/Prkab1/Chchd6/Alas1/Glud1/Idh2/Sirt3/Prkaa2/Tbl1xr1/Ppara/Polg2
KEGG_AXON_GUIDANCE	KEGG_AXON_GUIDANCE	42	0.350726	1.47227	0.0580271	0.166093	0.117841	824	tags=33%, list=15%, signal=29%	Rnd1/Gnai1/Sema4a/Ablim3/Dpysl2/Plxnb1/Gnai2/Itgb1/Cfl1/Unc5b/Limk2/Cdc42/Pak1/Rac1
PID_PRL_SIGNALING_EVENTS_PATHWAY	PID_PRL_SIGNALING_EVENTS_PATHWAY	15	0.496301	1.56138	0.0583153	0.166426	0.118077	824	tags=40%, list=15%, signal=34%	Cdkn1a/Rhoc/Egr1/Itgb1/Ccne1/Rac1
REACTOME_SUMOYLATION_OF_DNA_REPLICATION_PROTEINS	REACTOME_SUMOYLATION_OF_DNA_REPLICATION_PROTEINS	23	0.431778	1.54853	0.0583658	0.166426	0.118077	2339	tags=83%, list=41%, signal=49%	Cdca8/Aurkb/Pcna/Nup210/Rangap1/Nup107/Ndc1/Nup93/Nup205/Nup155/Aaas/Nup160/Sec13/Nup54/Nup153/Tpr/Nup85/Nup133/Rae1
WP_ATM_SIGNALING_NETWORK_IN_DEVELOPMENT_AND_DISEASE	WP_ATM_SIGNALING_NETWORK_IN_DEVELOPMENT_AND_DISEASE	18	0.461114	1.54872	0.0588235	0.167412	0.118777	1104	tags=44%, list=19%, signal=36%	Nfkb1/Cdk1/Lbr/Aurkb/Rbbp8/Prkaa1/G6pd/Rad50
REACTOME_DUAL_INCISION_IN_TC_NER	REACTOME_DUAL_INCISION_IN_TC_NER	30	0.388857	1.49763	0.0592885	0.168325	0.119425	1141	tags=37%, list=20%, signal=29%	Pold1/Pold2/Pcna/Rfc3/Prpf19/Rpa2/Rfc4/Rfc2/Uba52/Rps27a/Pold4
KEGG_BASAL_CELL_CARCINOMA	KEGG_BASAL_CELL_CARCINOMA	15	-0.497028	-1.58549	0.0593692	0.168325	0.119425	1014	tags=47%, list=18%, signal=38%	Ptch1/Axin2/Fzd4/Tcf7l2/Fzd7/Fzd5/Fzd1
PID_AR_NONGENOMIC_PATHWAY	PID_AR_NONGENOMIC_PATHWAY	14	0.503901	1.57092	0.0595745	0.168588	0.119611	1151	tags=50%, list=20%, signal=40%	Gnai1/Gnai2/Cdc42/Rac1/Gnb1/Pelp1/Gnai3
WP_PDGF_PATHWAY	WP_PDGF_PATHWAY	21	0.437302	1.52093	0.059761	0.168797	0.119759	824	tags=33%, list=15%, signal=29%	Pdgfa/Nfkbia/Nfkb1/Cdc42/Stat3/Pak1/Rac1
PID_HEDGEHOG_GLI_PATHWAY	PID_HEDGEHOG_GLI_PATHWAY	26	0.408624	1.51975	0.0601942	0.1697	0.1204	1878	tags=62%, list=33%, signal=41%	Gnai1/Lgals3/Gnai2/Xpo1/Kif3a/Csnk1g2/Rbbp7/Gnb1/Smo/Gnai3/Csnk1d/RGD1561590/Arrb2/Csnk1g1/Ift88/Ift172
WP_GLUTATHIONE_METABOLISM	WP_GLUTATHIONE_METABOLISM	11	0.553931	1.61262	0.0604167	0.170007	0.120618	1206	tags=55%, list=21%, signal=43%	Gpx2/Ggt1/Gss/G6pd/Gpx3/Gsr
WP_DNA_DAMAGE_RESPONSE_ONLY_ATM_DEPENDENT	WP_DNA_DAMAGE_RESPONSE_ONLY_ATM_DEPENDENT	45	0.344832	1.45363	0.0607843	0.170721	0.121124	824	tags=29%, list=15%, signal=25%	Ccnd1/Nfkb2/Cdkn1a/Nfkb1/Myc/Tp53/Bax/Bcl2/Plau/Cdc42/Bak1/Pck2/Rac1
REACTOME_SELECTIVE_AUTOPHAGY	REACTOME_SELECTIVE_AUTOPHAGY	32	0.384628	1.50275	0.0613861	0.172088	0.122095	1438	tags=47%, list=25%, signal=35%	Tubb6/Plin3/Vim/Tubb4b/Dynll1/Uba52/Pgam5/LOC100909441/Rps27a/Map1lc3a/Tomm40/Tomm6/Mfn1/Sqstm1/Dync1i2
REACTOME_ACTIVATION_OF_BH3_ONLY_PROTEINS	REACTOME_ACTIVATION_OF_BH3_ONLY_PROTEINS	14	0.500628	1.56071	0.0617021	0.172651	0.122494	899	tags=50%, list=16%, signal=42%	Ywhah/Dynll1/Tp53/Ywhaq/Bcl2/Ywhaz/Ywhae
REACTOME_PHASE_II_CONJUGATION_OF_COMPOUNDS	REACTOME_PHASE_II_CONJUGATION_OF_COMPOUNDS	30	-0.379966	-1.46755	0.0625	0.17396	0.123423	1507	tags=57%, list=27%, signal=42%	Gstk1/Tpst2/Sult1a1/Mat1a/Esd/Gclm/Ugp2/Glyat/Abhd14b/As3mt/Mgst1/Mgst3/Gclc/Sult2b1/Chac2/Gstz1/Ahcy
WP_NUCLEOTIDE_METABOLISM	WP_NUCLEOTIDE_METABOLISM	11	0.551361	1.60514	0.0625	0.17396	0.123423	855	tags=45%, list=15%, signal=39%	Impdh1/Pold1/Rrm1/Nme2/Mthfd2
REACTOME_PEPTIDE_HORMONE_METABOLISM	REACTOME_PEPTIDE_HORMONE_METABOLISM	25	-0.403437	-1.4913	0.0626263	0.17396	0.123423	1157	tags=40%, list=20%, signal=32%	Ache/Igf1/Gata4/Inhbe/Tcf7l2/Npepo/Agt/Inhba/Enpep/Inhbc
WP_MIRNA_REGULATION_OF_P53_PATHWAY_IN_PROSTATE_CANCER	WP_MIRNA_REGULATION_OF_P53_PATHWAY_IN_PROSTATE_CANCER	13	0.520231	1.57911	0.062635	0.17396	0.123423	1026	tags=46%, list=18%, signal=38%	Serpine1/Apaf1/Tp53/Bax/Zmat3/Perp
REACTOME_TRANSPORT_OF_THE_SLBP_DEPENDANT_MATURE_MRNA	REACTOME_TRANSPORT_OF_THE_SLBP_DEPENDANT_MATURE_MRNA	19	0.455513	1.55078	0.0630081	0.174673	0.123928	2339	tags=84%, list=41%, signal=50%	Nup210/Nup107/Ndc1/Nup93/Nup205/Alyref/Nup155/Aaas/Nup160/Sec13/Nup54/Nup153/Tpr/Nup85/Nup133/Rae1
REACTOME_INTERLEUKIN_1_FAMILY_SIGNALING	REACTOME_INTERLEUKIN_1_FAMILY_SIGNALING	64	0.309582	1.4168	0.0635514	0.175853	0.124766	384	tags=14%, list=7%, signal=13%	Nfkb2/Psmb9/App/Psmb10/Nfkbia/Nfkb1/Psmb8/Tollip/Il1rn
REACTOME_CLASS_A_1_RHODOPSIN_LIKE_RECEPTORS_	REACTOME_CLASS_A_1_RHODOPSIN_LIKE_RECEPTORS_	56	0.321645	1.4279	0.0640777	0.176982	0.125567	371	tags=21%, list=7%, signal=20%	Ccl9/Kng1/Cxcl16/App/Cxcl1/Cxcl10/Sstr3/Npw/S1pr2/Cxcl9/Ccl12/Adora1
REACTOME_RNA_POLYMERASE_I_PROMOTER_ESCAPE	REACTOME_RNA_POLYMERASE_I_PROMOTER_ESCAPE	11	0.549385	1.59939	0.0645833	0.17805	0.126325	2303	tags=91%, list=41%, signal=54%	Cbx3/Polr1e/Polr1c/Gtf2h3/Polr1a/H3f3b/Cd3eap/Mnat1/Gtf2h5/Polr2e
REACTOME_REGULATION_OF_TNFR1_SIGNALING	REACTOME_REGULATION_OF_TNFR1_SIGNALING	16	0.476922	1.53067	0.0648536	0.178227	0.12645	1068	tags=44%, list=19%, signal=36%	Tnfaip3/Birc3/Ikbkb/Uba52/Rack1/Traf2/Rps27a
REACTOME_REGULATION_OF_BETA_CELL_DEVELOPMENT	REACTOME_REGULATION_OF_BETA_CELL_DEVELOPMENT	16	-0.480738	-1.54659	0.0648855	0.178227	0.12645	1956	tags=75%, list=35%, signal=49%	Hnf1a/Ep300/Crebbp/Hnf4a/Notch1/Hnf1b/Foxo1/Hes1/Foxa2/Hnf4g/Pklr/Onecut1
WP_TRANSCRIPTION_FACTOR_REGULATION_IN_ADIPOGENESIS	WP_TRANSCRIPTION_FACTOR_REGULATION_IN_ADIPOGENESIS	11	-0.533239	-1.52926	0.0651341	0.178346	0.126534	1277	tags=64%, list=23%, signal=49%	Rxra/Foxo1/Irs1/Insr/Pparg/Irs2/Cebpa
REACTOME_G1_S_DNA_DAMAGE_CHECKPOINTS	REACTOME_G1_S_DNA_DAMAGE_CHECKPOINTS	31	0.385883	1.49709	0.0652174	0.178346	0.126534	823	tags=23%, list=15%, signal=19%	Cdkn1a/Psmb9/Psmb10/Psmb8/Tp53/Ccne1/Uba52
KEGG_ERBB_SIGNALING_PATHWAY	KEGG_ERBB_SIGNALING_PATHWAY	28	0.391788	1.48644	0.0658915	0.178346	0.126534	791	tags=25%, list=14%, signal=22%	Cdkn1a/Nrg1/Myc/Eif4ebp1/Btc/Cblc/Pak1
PID_AMB2_NEUTROPHILS_PATHWAY	PID_AMB2_NEUTROPHILS_PATHWAY	24	0.415692	1.50259	0.0658915	0.178346	0.126534	1549	tags=50%, list=27%, signal=36%	Fgr/Icam1/Nfkb1/Plat/Itgb2/Plau/Jam2/Hck/Plaur/Rhoa/Prkcz/Rap1b
KEGG_REGULATION_OF_ACTIN_CYTOSKELETON	KEGG_REGULATION_OF_ACTIN_CYTOSKELETON	80	0.280896	1.32982	0.0659134	0.178346	0.126534	1134	tags=32%, list=20%, signal=26%	Rras/Myh10/Pdgfa/Actb/Itgb1/Cfl1/Tmsb4x/Pfn1/Msn/Ezr/Itgb2/Limk2/Gng12/Cdc42/Pak1/Rac1/Arpc2/Arpc3/Arpc4/Iqgap1/Fgf1/Itga6/Arpc1a/Actn1/Itgav/Ppp1ca
PID_AJDISS_2PATHWAY	PID_AJDISS_2PATHWAY	23	0.421194	1.51057	0.0661479	0.178346	0.126534	1509	tags=52%, list=27%, signal=38%	Cdh1/Ctnna1/Snx1/Cdc42/Rac1/Iqgap1/Rab7a/Ptpn1/Dsp/Cdh2/Arf6/Ctnnd1
BIOCARTA_TID_PATHWAY	BIOCARTA_TID_PATHWAY	12	0.532738	1.57995	0.0662393	0.178346	0.126534	766	tags=50%, list=14%, signal=43%	Nfkbia/Nfkb1/Tax1bp3/Ifngr2/Tp53/Ikbkb
REACTOME_OXIDATIVE_STRESS_INDUCED_SENESCENCE	REACTOME_OXIDATIVE_STRESS_INDUCED_SENESCENCE	29	0.386202	1.47975	0.0665362	0.178346	0.126534	1921	tags=62%, list=34%, signal=41%	Txn1/Cdkn2b/Mov10/Tp53/Rbbp7/Uba52/Mapkapk2/Rps27a/Map4k4/Cdk4/Phc2/Cdk6/H3f3b/Jun/Mdm2/Mink1/Mapk3/Map3k5
REACTOME_DNA_DOUBLE_STRAND_BREAK_REPAIR	REACTOME_DNA_DOUBLE_STRAND_BREAK_REPAIR	52	0.320365	1.40033	0.0665399	0.178346	0.126534	1265	tags=38%, list=22%, signal=30%	Fen1/Pold1/Pold2/Rbbp8/Pcna/Tp53/Rfc3/Xrcc5/Rmi2/Rpa2/Rfc4/Rfc2/Uba52/Parp1/Rps27a/Rad50/Pold4/Xrcc6/Nsd2/Topbp1
WP_GLYCOLYSIS_AND_GLUCONEOGENESIS	WP_GLYCOLYSIS_AND_GLUCONEOGENESIS	15	-0.488828	-1.55933	0.0667904	0.178346	0.126534	982	tags=60%, list=17%, signal=50%	Pgam2/Got2/Fbp1/Aldob/Mdh1/Ldha/Slc2a5/Mpc2/Pklr
WP_PPAR_ALPHA_PATHWAY	WP_PPAR_ALPHA_PATHWAY	18	-0.460021	-1.52414	0.0667976	0.178346	0.126534	546	tags=44%, list=10%, signal=40%	Pltp/Cpt1a/Cpt2/Ppara/Fabp1/Ehhadh/Cyp4a1/Cyp8b1
WP_REGULATION_OF_MICROTUBULE_CYTOSKELETON	WP_REGULATION_OF_MICROTUBULE_CYTOSKELETON	22	0.425503	1.50714	0.0669291	0.178346	0.126534	1433	tags=50%, list=25%, signal=37%	Dpysl2/Cdk1/Aurkb/Cdc42/Stat3/Pak1/Rac1/Mapkapk2/Mapre1/Trio/Limk1
REACTOME_COLLAGEN_DEGRADATION	REACTOME_COLLAGEN_DEGRADATION	18	0.445965	1.49784	0.0669371	0.178346	0.126534	1363	tags=50%, list=24%, signal=38%	Mmp20/Mmp15/Col1a1/Ctsl/Col18a1/Ctsd/Col12a1/Col6a3/Ctsb
REACTOME_SIGNAL_AMPLIFICATION	REACTOME_SIGNAL_AMPLIFICATION	15	0.490822	1.54414	0.0669546	0.178346	0.126534	1252	tags=53%, list=22%, signal=42%	Gnai1/Gnai2/Gng12/Gngt2/Gnb1/Gng5/Gnai3/Gng10
REACTOME_NEGATIVE_REGULATION_OF_NOTCH4_SIGNALING	REACTOME_NEGATIVE_REGULATION_OF_NOTCH4_SIGNALING	25	0.408627	1.49293	0.0670611	0.178346	0.126534	2765	tags=84%, list=49%, signal=43%	Psmb9/Psmb10/Psmb8/Ywhaz/Uba52/Rps27a/Psme1/Psmd8/Psma7/Psmd14/Psmc4/Psma6/Psmc2/Psmb4/Psma4/Psmd13/Akt1/Sem1/Psmc1/Psmb1/Psma5
KEGG_NUCLEOTIDE_EXCISION_REPAIR	KEGG_NUCLEOTIDE_EXCISION_REPAIR	19	0.453219	1.54297	0.0670732	0.178346	0.126534	719	tags=37%, list=13%, signal=32%	Pold1/Pold2/Pcna/Rfc3/Rpa2/Rfc4/Rfc2
REACTOME_TRANSCRIPTIONAL_REGULATION_BY_VENTX	REACTOME_TRANSCRIPTIONAL_REGULATION_BY_VENTX	19	0.453847	1.5451	0.0670732	0.178346	0.126534	1735	tags=58%, list=31%, signal=40%	Ccnd1/Nfkb1/Mov10/Tp53/Anapc2/Rela/Anapc15/Anapc4/Anapc1/Cdc16/Anapc5
WP_NUCLEOTIDE_EXCISION_REPAIR	WP_NUCLEOTIDE_EXCISION_REPAIR	19	0.453219	1.54297	0.0670732	0.178346	0.126534	719	tags=37%, list=13%, signal=32%	Pold1/Pold2/Pcna/Rfc3/Rpa2/Rfc4/Rfc2
BIOCARTA_ALK_PATHWAY	BIOCARTA_ALK_PATHWAY	12	-0.502832	-1.49164	0.0674157	0.178622	0.12673	2426	tags=83%, list=43%, signal=48%	Bmpr2/Tgfb3/Bmp5/Hnf1a/Acvr1/Dvl1/Smad6/Chrd/Gata4/Fzd1
REACTOME_MEIOTIC_SYNAPSIS	REACTOME_MEIOTIC_SYNAPSIS	12	-0.503162	-1.49262	0.0674157	0.178622	0.12673	1207	tags=50%, list=21%, signal=39%	Tex12/Stag2/Sycp3/Ube2i/Sun2/Syce2
WP_OXIDATION_BY_CYTOCHROME_P450	WP_OXIDATION_BY_CYTOCHROME_P450	20	-0.439404	-1.51726	0.0675944	0.178779	0.126842	700	tags=50%, list=12%, signal=44%	Cyp2u1/Cyp39a1/Cyp27a1/Cyp4b1/Cyp2j4/Cyp4f39/Cyp2e1/Cyp3a18/Cyp4a1/Cyp8b1
REACTOME_DISASSEMBLY_OF_THE_DESTRUCTION_COMPLEX_AND_RECRUITMENT_OF_AXIN_TO_THE_MEMBRANE	REACTOME_DISASSEMBLY_OF_THE_DESTRUCTION_COMPLEX_AND_RECRUITMENT_OF_AXIN_TO_THE_MEMBRANE	15	-0.486537	-1.55202	0.0686456	0.181239	0.128587	321	tags=60%, list=6%, signal=57%	Ppp2r5e/Dvl1/Ppp2r5d/Lrp6/Ppp2r5a/Lrp5/Fzd5/Frat2/Fzd1
PID_RHOA_PATHWAY	PID_RHOA_PATHWAY	19	0.44777	1.52442	0.0691057	0.182132	0.129221	1985	tags=63%, list=35%, signal=41%	Itgb1/Cfl1/Msn/Ezr/Limk2/Cdc42/Rhoa/Prkcz/Limk1/Jun/Diaph1/Vcl
PID_HNF3B_PATHWAY	PID_HNF3B_PATHWAY	27	-0.386027	-1.46054	0.0693878	0.182554	0.12952	671	tags=37%, list=12%, signal=33%	Acadvl/Aldob/Ttr/Cpt1a/Foxa2/Bdh1/Hadh/Cebpa/Pklr/Foxa1
WP_ENDODERM_DIFFERENTIATION	WP_ENDODERM_DIFFERENTIATION	42	-0.336886	-1.42721	0.0701031	0.184113	0.130626	1329	tags=43%, list=23%, signal=33%	Notch1/Hnf1b/Foxo1/Rfx7/Taf5/Ahdc1/Gata4/Wdfy2/Dnmt3b/Emsy/Hhex/Siah2/Slc2a12/Lrpprc/Foxn3/Foxa2/Foxa1/Onecut1
WP_NEURAL_CREST_DIFFERENTIATION	WP_NEURAL_CREST_DIFFERENTIATION	29	0.384985	1.47508	0.0704501	0.18451	0.130908	360	tags=24%, list=6%, signal=23%	Nfkb2/Rhob/Nfkb1/Id1/Itgb1/Cdh1/Myc
KEGG_RETINOL_METABOLISM	KEGG_RETINOL_METABOLISM	15	-0.484647	-1.54599	0.0705009	0.18451	0.130908	446	tags=47%, list=8%, signal=43%	Rdh10/Dhrs3/Rdh16/Dgat2/Cyp3a18/Cyp4a1/Adh7
KEGG_CHRONIC_MYELOID_LEUKEMIA	KEGG_CHRONIC_MYELOID_LEUKEMIA	37	0.362545	1.44934	0.0711462	0.185874	0.131876	766	tags=22%, list=14%, signal=19%	Ccnd1/Cdkn1a/Nfkbia/Nfkb1/Myc/Tp53/Cblc/Ikbkb
PID_ECADHERIN_STABILIZATION_PATHWAY	PID_ECADHERIN_STABILIZATION_PATHWAY	26	0.404646	1.50496	0.0718447	0.187372	0.132938	1985	tags=65%, list=35%, signal=43%	Nectin2/Kifc3/Cdh1/Ctnna1/Zyx/Vasp/Afdn/Lpp/Actn1/Rhoa/Arf6/Hgf/Ctnnd1/Exoc4/Stx4/Diaph1/Vcl
WP_TGFBETA_RECEPTOR_SIGNALLING_IN_SKELETAL_DYSPLASIAS	WP_TGFBETA_RECEPTOR_SIGNALLING_IN_SKELETAL_DYSPLASIAS	20	0.445991	1.53882	0.0721443	0.187826	0.133261	812	tags=35%, list=14%, signal=30%	Tgif1/Serpine1/Nfkb1/Thbs1/Fst/Stat3/Fkbp1a
WP_RAC1PAK1P38MMP2_PATHWAY	WP_RAC1PAK1P38MMP2_PATHWAY	41	0.351338	1.46309	0.072407	0.188183	0.133514	824	tags=29%, list=15%, signal=25%	Nfkbia/Nfkb1/Itgb1/Myc/Eif4ebp1/Casp7/Tp53/Bax/Ikbkb/Stat3/Pak1/Rac1
WP_INFLAMMATORY_RESPONSE_PATHWAY	WP_INFLAMMATORY_RESPONSE_PATHWAY	12	0.527177	1.56345	0.0726496	0.188269	0.133575	606	tags=33%, list=11%, signal=30%	Lamc2/Thbs1/Col1a1/Lamc1
PID_CMYB_PATHWAY	PID_CMYB_PATHWAY	40	0.353645	1.46474	0.0726916	0.188269	0.133575	932	tags=28%, list=16%, signal=23%	Ccnd1/Cdkn1a/Lyz2/Birc3/Ets2/Myc/Bcl2/Mcm4/Cebpd/Spi1/Iqgap1
REACTOME_RNA_POLYMERASE_II_TRANSCRIPTION_TERMINATION	REACTOME_RNA_POLYMERASE_II_TRANSCRIPTION_TERMINATION	31	0.375292	1.456	0.0731225	0.189058	0.134134	3366	tags=97%, list=59%, signal=39%	Cstf3/Snrpf/Snrpd3/Ddx39a/Snrpg/Srsf2/Cstf2/Snrpe/Alyref/Srsf3/Thoc6/Magohb/Srsf7/Srsf6/Thoc5/Srsf1/Snrpb/Srsf11/Eif4a3/Cpsf3/Rnps1/Nudt21/Thoc1/Cpsf7/Wdr33/Fyttd1/Cdc40/Pabpn1/Clp1/Upf3b
REACTOME_FCERI_MEDIATED_NF_KB_ACTIVATION	REACTOME_FCERI_MEDIATED_NF_KB_ACTIVATION	41	0.349167	1.45405	0.074364	0.191936	0.136177	1227	tags=29%, list=22%, signal=23%	Psmb9/Psmb10/Nfkbia/Nfkb1/Psmb8/Bcl10/Ikbkb/Uba52/Rps27a/Fcer1g/Rela/Psme1
REACTOME_HOMOLOGY_DIRECTED_REPAIR	REACTOME_HOMOLOGY_DIRECTED_REPAIR	40	0.352955	1.46189	0.0746562	0.192176	0.136347	1265	tags=42%, list=22%, signal=33%	Fen1/Pold1/Pold2/Rbbp8/Pcna/Rfc3/Rmi2/Rpa2/Rfc4/Rfc2/Uba52/Parp1/Rps27a/Rad50/Pold4/Nsd2/Topbp1
WP_TYROBP_CAUSAL_NETWORK	WP_TYROBP_CAUSAL_NETWORK	22	0.420709	1.49016	0.0748031	0.192176	0.136347	1395	tags=55%, list=25%, signal=41%	Cxcl16/Capg/Tyrobp/Itgb2/Lgals9/Il18/Abcc4/Creb3l2/Slc1a5/Tcirg1/Npc2/Ncf2
PID_TNF_PATHWAY	PID_TNF_PATHWAY	25	0.403414	1.47389	0.0749507	0.192176	0.136347	1394	tags=44%, list=25%, signal=33%	Tnfaip3/Birc3/Nfkb1/Txn1/Ikbkb/Rack1/Traf2/Rela/Map4k4/Sqstm1/Prkcz
REACTOME_POTASSIUM_CHANNELS	REACTOME_POTASSIUM_CHANNELS	11	0.531836	1.5483	0.075	0.192176	0.136347	1814	tags=82%, list=32%, signal=56%	Kcng3/Gng12/Gngt2/Gnb1/Gng5/Kcnn4/Gng10/Gnb2/Gabbr1
PID_P73PATHWAY	PID_P73PATHWAY	37	0.361352	1.44457	0.0750988	0.192176	0.136347	562	tags=24%, list=10%, signal=22%	Cdkn1a/Fasn/Serpine1/Cdk1/Myc/Pea15/Gdf15/Fas/Bax
REACTOME_G_ALPHA_I_SIGNALLING_EVENTS	REACTOME_G_ALPHA_I_SIGNALLING_EVENTS	101	0.270205	1.3321	0.0756458	0.193245	0.137105	678	tags=24%, list=12%, signal=21%	Ccl9/Kng1/Cxcl16/Gnai1/App/Cxcl1/Cxcl10/Sstr3/Npw/Gnai2/Apoa1/S1pr2/Cxcl9/Adora1/Fnta/Ccl6/Sdc4/C5/Rbp1/Gng12/Agrn/Nmt2/Bco1/Ccl4
REACTOME_HEDGEHOG_OFF_STATE	REACTOME_HEDGEHOG_OFF_STATE	51	0.317656	1.37777	0.0758755	0.193502	0.137287	2050	tags=51%, list=36%, signal=33%	Tubb6/Psmb9/Psmb10/Tubb4b/Psmb8/Kif3a/Wdr35/Uba52/LOC100909441/Rps27a/Smo/Fuz/Psme1/Ift122/Psmd8/Prkar1a/Mks1/Tulp3/Psma7/Ift88/Ift172/Psmd14/Psmc4/Prkacb/Psma6/Gnas
REACTOME_G_BETA_GAMMA_SIGNALLING_THROUGH_CDC42	REACTOME_G_BETA_GAMMA_SIGNALLING_THROUGH_CDC42	11	0.526953	1.53408	0.0770833	0.196248	0.139236	1530	tags=73%, list=27%, signal=53%	Gng12/Cdc42/Pak1/Gngt2/Gnb1/Gng5/Gng10/Gnb2
REACTOME_INTRA_GOLGI_AND_RETROGRADE_GOLGI_TO_ER_TRAFFIC	REACTOME_INTRA_GOLGI_AND_RETROGRADE_GOLGI_TO_ER_TRAFFIC	71	0.288087	1.34551	0.0773481	0.196588	0.139477	1028	tags=25%, list=18%, signal=21%	Tubb6/Kif12/Plin3/Tmed3/Tubb4b/Bicd2/Kif3a/Dynll1/Kif1b/Kif22/Kdelr3/Dctn1/Snap29/Igf2r/Capzb/LOC100909441/Arf4/Trip11
REACTOME_STABILIZATION_OF_P53	REACTOME_STABILIZATION_OF_P53	26	0.396754	1.4756	0.0776699	0.196773	0.139608	2345	tags=65%, list=41%, signal=38%	Psmb9/Psmb10/Psmb8/Tp53/Uba52/Rps27a/Psme1/Psmd8/Psma7/Mdm2/Psmd14/Psmc4/Psma6/Psmc2/Psmb4/Psma4/Psmd13
REACTOME_NETRIN_1_SIGNALING	REACTOME_NETRIN_1_SIGNALING	15	0.482209	1.51704	0.0777538	0.196773	0.139608	1334	tags=53%, list=24%, signal=41%	Ablim3/Unc5b/Ezr/Cdc42/Pak1/Rac1/Pitpna/Trio
REACTOME_CITRIC_ACID_CYCLE_TCA_CYCLE_	REACTOME_CITRIC_ACID_CYCLE_TCA_CYCLE_	15	-0.478251	-1.52559	0.0779221	0.196773	0.139608	1534	tags=60%, list=27%, signal=44%	Mdh2/Idh3g/Me3/Nnt/Aco2/Suclg2/Idh2/Sucla2/Fahd1
WP_SENESCENCE_AND_AUTOPHAGY_IN_CANCER	WP_SENESCENCE_AND_AUTOPHAGY_IN_CANCER	52	0.314248	1.37359	0.0779468	0.196773	0.139608	610	tags=23%, list=11%, signal=21%	Cdkn1a/Cxcl1/Serpine1/Cd44/Thbs1/Plat/Irf7/Col1a1/Pcna/Tp53/Bcl2/Plau
REACTOME_VESICLE_MEDIATED_TRANSPORT	REACTOME_VESICLE_MEDIATED_TRANSPORT	259	0.219482	1.24502	0.0789916	0.199075	0.141241	1068	tags=23%, list=19%, signal=19%	Tubb6/App/Kif12/Actb/Plin3/Marco/Hp/Sptan1/Tmed3/Tubb4b/Ywhah/Rab7b/Apoa1/Dennd2d/Synj2/Bicd2/Myo1c/Col1a1/Hpx/Rab32/Kif3a/Dynll1/Kif1b/Btc/Tf/Sptbn1/Kif22/Ywhaq/Tfrc/Kdelr3/Ywhaz/Ctsz/Hps1/Dctn1/Snap29/Actr2/Tjp1/Actr3/Ap1s1/Lrp2/Uba52/Rac1/Igf2r/Ap2a1/Vps36/Arpc2/Ywhae/Arpc3/Arpc4/Capzb/Rab7a/LOC100909441/Msr1/Arf4/Trip11/Arpc1a/Aspscr1/Chmp4bl1/Rps27a
KEGG_GLIOMA	KEGG_GLIOMA	26	0.394464	1.46709	0.0796117	0.2003	0.142111	534	tags=19%, list=9%, signal=17%	Ccnd1/Cdkn1a/Pdgfa/Calm3/Tp53
WP_TLR4_SIGNALING_AND_TOLERANCE	WP_TLR4_SIGNALING_AND_TOLERANCE	15	0.478322	1.50481	0.0799136	0.200397	0.14218	1154	tags=47%, list=20%, signal=37%	Ikbke/Nfkbia/Nfkb1/Irf7/Ikbkb/Irak3/Traf3
WP_NCRNAS_INVOLVED_IN_WNT_SIGNALING_IN_HEPATOCELLULAR_CARCINOMA	WP_NCRNAS_INVOLVED_IN_WNT_SIGNALING_IN_HEPATOCELLULAR_CARCINOMA	23	-0.411864	-1.47616	0.079918	0.200397	0.14218	567	tags=35%, list=10%, signal=31%	Tcf7l2/Fzd7/Notum/Ror1/Lrp5/Fzd5/Frat2/Fzd1
PID_ECADHERIN_KERATINOCYTE_PATHWAY	PID_ECADHERIN_KERATINOCYTE_PATHWAY	14	0.486482	1.51661	0.0808511	0.202398	0.143599	824	tags=43%, list=15%, signal=37%	Ajuba/Cdh1/Ctnna1/Zyx/Vasp/Rac1
WP_NONALCOHOLIC_FATTY_LIVER_DISEASE	WP_NONALCOHOLIC_FATTY_LIVER_DISEASE	74	-0.274193	-1.32328	0.0815451	0.203795	0.14459	1487	tags=39%, list=26%, signal=29%	Ndufs7/Ndufv3/Ndufa3/Ndufb5/Cox5a/Prkag2/Rxra/Ddit3/Xbp1/Pik3r1/Itch/Prkab1/Ndufa6/Il1b/Il1a/Ndufc1/Ndufb4/Irs1/Socs3/Prkaa2/Cox7a2/Ndufb3/Insr/Irs2/Ppara/Nr1h4/Cebpa/Pklr/Cyp2e1
REACTOME_PURINERGIC_SIGNALING_IN_LEISHMANIASIS_INFECTION	REACTOME_PURINERGIC_SIGNALING_IN_LEISHMANIASIS_INFECTION	20	0.432775	1.49322	0.0821643	0.204727	0.145252	2037	tags=70%, list=36%, signal=45%	Nfkb2/App/Nfkb1/Txn1/Entpd5/Il18/Pstpip1/Rela/P2rx4/Hsp90ab1/Sugt1/C3/Casp1/C3ar1
REACTOME_SIGNALING_BY_THE_B_CELL_RECEPTOR_BCR_	REACTOME_SIGNALING_BY_THE_B_CELL_RECEPTOR_BCR_	50	0.316727	1.37043	0.0821918	0.204727	0.145252	823	tags=20%, list=15%, signal=17%	Psmb9/Psmb10/Nfkbia/Nfkb1/Psmb8/Pik3ap1/Bcl10/Ikbkb/Fkbp1a/Uba52
KEGG_PATHWAYS_IN_CANCER	KEGG_PATHWAYS_IN_CANCER	129	0.253599	1.30456	0.0831858	0.205677	0.145925	1557	tags=38%, list=27%, signal=28%	Lamc2/Ccnd1/Nfkb2/Cdkn1a/Birc3/Pdgfa/Nfkbia/Nfkb1/Zbtb16/Tpm3/Itgb1/Cdh1/Myc/Appl1/Cdkn2b/Fas/Tp53/Ctnna1/Bax/Bcl2/Lamc1/Ccne1/Cblc/Cdc42/Ikbkb/Stat3/Rac1/Spi1/Fgf1/Itga6/Traf2/Msh6/Itgav/Smo/Traf3/Ralb/Rela/Cdk4/Nras/Rhoa/Lama5/Fzd6/Hgf/Rac2/Msh2/Cdk6/Hsp90ab1/Ralbp1/Dapk3
KEGG_LONG_TERM_DEPRESSION	KEGG_LONG_TERM_DEPRESSION	19	0.434889	1.48056	0.0833333	0.205677	0.145925	1300	tags=42%, list=23%, signal=33%	Gnai1/Pla2g2d/Gnai2/Pla2g12b/Ppp2cb/Gnai3/Nras/Ppp2r1a
PID_P38_ALPHA_BETA_DOWNSTREAM_PATHWAY	PID_P38_ALPHA_BETA_DOWNSTREAM_PATHWAY	12	0.518233	1.53693	0.0833333	0.205677	0.145925	908	tags=33%, list=16%, signal=28%	Krt8/Eif4ebp1/Tp53/Mapkapk2
REACTOME_TP53_REGULATES_TRANSCRIPTION_OF_GENES_INVOLVED_IN_G2_CELL_CYCLE_ARREST	REACTOME_TP53_REGULATES_TRANSCRIPTION_OF_GENES_INVOLVED_IN_G2_CELL_CYCLE_ARREST	11	0.523005	1.52259	0.0833333	0.205677	0.145925	780	tags=45%, list=14%, signal=39%	Cdk1/Pcna/Tp53/Bax/Rbl1
KEGG_LYSOSOME	KEGG_LYSOSOME	56	0.303947	1.34933	0.0834951	0.205677	0.145925	1783	tags=48%, list=31%, signal=33%	Cd63/Manba/Ctsl/Lgmn/Ctsz/Ap1s1/Ap3s2/Slc11a2/Igf2r/Gusb/Ctsd/Asah1/Arsb/Lamp1/Gnptab/Aga/Tcirg1/Npc2/Ctsb/Abca2/Slc11a1/Ap3m1/Laptm5/Gba/Atp6v0c/Cltc/Clta
KEGG_PROTEASOME	KEGG_PROTEASOME	21	0.426535	1.48348	0.0836653	0.205677	0.145925	274	tags=14%, list=5%, signal=14%	Psmb9/Psmb10/Psmb8
REACTOME_TRANSPORT_OF_MATURE_MRNAS_DERIVED_FROM_INTRONLESS_TRANSCRIPTS	REACTOME_TRANSPORT_OF_MATURE_MRNAS_DERIVED_FROM_INTRONLESS_TRANSCRIPTS	21	0.424956	1.47799	0.0836653	0.205677	0.145925	2551	tags=86%, list=45%, signal=47%	Nup210/Nup107/Ndc1/Nup93/Nup205/Alyref/Nup155/Aaas/Nup160/Sec13/Nup54/Nup153/Tpr/Nup85/Nup133/Rae1/Cpsf3/Nup188
REACTOME_TNFR1_INDUCED_NFKAPPAB_SIGNALING_PATHWAY	REACTOME_TNFR1_INDUCED_NFKAPPAB_SIGNALING_PATHWAY	16	0.463171	1.48654	0.083682	0.205677	0.145925	1068	tags=44%, list=19%, signal=36%	Tnfaip3/Birc3/Ikbkb/Uba52/Rack1/Traf2/Rps27a
WP_GENES_RELATED_TO_PRIMARY_CILIUM_DEVELOPMENT_BASED_ON_CRISPR	WP_GENES_RELATED_TO_PRIMARY_CILIUM_DEVELOPMENT_BASED_ON_CRISPR	57	0.307147	1.37084	0.0838095	0.205677	0.145925	2457	tags=70%, list=43%, signal=40%	Dynlt1/Bbs7/Kif3a/Dynll1/Arl6/Cby1/Wdr35/Tmem67/Fam92a/Ttc8/Ttc26/Fuz/Tctex1d2/Ift43/Ift122/Fopnl/Fgfr1op/Fbf1/Mks1/Bbs1/Tulp3/Traf3ip1/Ift81/Kifap3/Ift88/Ift27/Kif3b/Ift172/Tmem216/Ift74/Bbs5/Wdr34/Katnb1/Wdr60/Cep120/Wdr19/Tube1/Armc9/Arl3/Ift52
REACTOME_TCR_SIGNALING	REACTOME_TCR_SIGNALING	50	0.315706	1.36602	0.0841487	0.206171	0.146276	1227	tags=28%, list=22%, signal=22%	Psmb9/Psmb10/Nfkbia/Nfkb1/Psmb8/Bcl10/Ikbkb/Vasp/Pak1/Uba52/RT1-Bb/Rps27a/Rela/Psme1
REACTOME_ORGANELLE_BIOGENESIS_AND_MAINTENANCE	REACTOME_ORGANELLE_BIOGENESIS_AND_MAINTENANCE	128	0.252792	1.29674	0.0854093	0.208918	0.148225	1928	tags=48%, list=34%, signal=33%	Tubb6/Tubb5/Sstr3/Tubb4b/Cdk1/Bbs7/Acss2/Kif3a/Dynll1/Dctn1/Arl6/Haus7/Wdr35/Ift22/Haus4/Ywhae/Sirt5/Tmem67/LOC100909441/Arf4/Ttc8/Trip11/Cep89/Ttc26/Smo/Tctex1d2/Ift43/Mapre1/Cct5/Ift122/Ywhag/Ppp2r1a/Fgfr1op/Fbf1/Rp2/Cct8/Dync1i2/Csnk1d/Tbl1x/Mks1/Pprc1/Bbs1/Cct3/Exoc4/Traf3ip1/Dynlrb1/Cct2/Ift81/Cenpj/Hdac3/Kifap3/Ift88/Ift27/Clasp1/Kif3b/Bbip1/Ift172/Tmem216/Ift74/Samm50/Bbs5/Haus8
WP_EBV_LMP1_SIGNALING	WP_EBV_LMP1_SIGNALING	13	0.496866	1.50819	0.0863931	0.21098	0.149688	180	tags=23%, list=3%, signal=22%	Nfkb2/Nfkbia/Nfkb1
REACTOME_REGULATION_OF_HSF1_MEDIATED_HEAT_SHOCK_RESPONSE	REACTOME_REGULATION_OF_HSF1_MEDIATED_HEAT_SHOCK_RESPONSE	37	0.354783	1.41831	0.0869565	0.211611	0.150136	2385	tags=73%, list=42%, signal=43%	Serpinh1/Rpa2/Nup210/Ywhae/Mapkapk2/Nup107/Ndc1/Tnfrsf21/Hspa4/Nup93/Nup205/Nup155/Aaas/Nup160/Rps19bp1/Bag1/Mapk3/Sec13/Nup54/Nup153/Dnajc2/Ccar2/Tpr/Nup85/Nup133/Rae1/Hspa14
PID_RXR_VDR_PATHWAY	PID_RXR_VDR_PATHWAY	13	-0.48855	-1.49394	0.0871985	0.211611	0.150136	1726	tags=77%, list=30%, signal=54%	Abca1/Rara/Thra/Ncoa1/Rxra/Rxrg/Pparg/Thrb/Ppara/Nr1h4
WP_DNA_IRDAMAGE_AND_CELLULAR_RESPONSE_VIA_ATR	WP_DNA_IRDAMAGE_AND_CELLULAR_RESPONSE_VIA_ATR	33	0.365496	1.43453	0.0873016	0.211611	0.150136	2165	tags=64%, list=38%, signal=40%	Mcm2/Fen1/Cdk1/Rbbp8/Pcna/Tp53/Xrcc5/Rpa2/Parp1/Rad50/Topbp1/Recql/Cdc25c/Msh2/Mdm2/Trim28/Tp53bp1/Ube2d3/Recql5/Tdp1/Ikbkg
REACTOME_AUF1_HNRNP_D0_BINDS_AND_DESTABILIZES_MRNA	REACTOME_AUF1_HNRNP_D0_BINDS_AND_DESTABILIZES_MRNA	26	0.391252	1.45514	0.0873786	0.211611	0.150136	2345	tags=65%, list=41%, signal=38%	Psmb9/Psmb10/Psmb8/Uba52/Rps27a/Psme1/Psmd8/Hnrnpd/Psma7/Pabpc1/Psmd14/Psmc4/Psma6/Psmc2/Psmb4/Psma4/Psmd13
REACTOME_SIGNALING_BY_RETINOIC_ACID	REACTOME_SIGNALING_BY_RETINOIC_ACID	20	-0.420487	-1.45194	0.0874751	0.211611	0.150136	1030	tags=60%, list=18%, signal=49%	Dhrs4/Rxra/Pdk1/Aldh1a3/Rxrg/Pdhb/Pdk2/Cpt1a/Rdh10/Dhrs3/Rdh16/Pdk4
REACTOME_NGF_STIMULATED_TRANSCRIPTION	REACTOME_NGF_STIMULATED_TRANSCRIPTION	11	0.519845	1.51339	0.0875	0.211611	0.150136	241	tags=27%, list=4%, signal=26%	Egr1/Jund/Id1
REACTOME_EGR2_AND_SOX10_MEDIATED_INITIATION_OF_SCHWANN_CELL_MYELINATION	REACTOME_EGR2_AND_SOX10_MEDIATED_INITIATION_OF_SCHWANN_CELL_MYELINATION	16	0.460769	1.47883	0.0878661	0.212154	0.150521	606	tags=31%, list=11%, signal=28%	Hmgcr/Cyp51/Dag1/Srebf2/Lamc1
PID_P38_MK2_PATHWAY	PID_P38_MK2_PATHWAY	10	0.533846	1.49122	0.0889831	0.21416	0.151944	1456	tags=70%, list=26%, signal=52%	Ywhah/Ywhaq/Ywhaz/Ywhae/Mapkapk2/Ywhag/Lsp1
REACTOME_CYCLIN_A_B1_B2_ASSOCIATED_EVENTS_DURING_G2_M_TRANSITION	REACTOME_CYCLIN_A_B1_B2_ASSOCIATED_EVENTS_DURING_G2_M_TRANSITION	10	0.533442	1.49009	0.0889831	0.21416	0.151944	1380	tags=70%, list=24%, signal=53%	Xpo1/Cdk1/Pkmyt1/Wee1/Ppp2cb/Ppp2r1a/Cdc25c
WP_EPO_RECEPTOR_SIGNALING	WP_EPO_RECEPTOR_SIGNALING	13	-0.486035	-1.48625	0.0909091	0.218444	0.154984	1323	tags=46%, list=23%, signal=35%	Sos1/Stat5b/Pdk1/Irs1/Irs2/Cish
REACTOME_APC_C_CDH1_MEDIATED_DEGRADATION_OF_CDC20_AND_OTHER_APC_C_CDH1_TARGETED_PROTEINS_IN_LATE_MITOSIS_EARLY_G1	REACTOME_APC_C_CDH1_MEDIATED_DEGRADATION_OF_CDC20_AND_OTHER_APC_C_CDH1_TARGETED_PROTEINS_IN_LATE_MITOSIS_EARLY_G1	34	0.362635	1.42719	0.0914513	0.219395	0.155658	2345	tags=65%, list=41%, signal=38%	Psmb9/Psmb10/Psmb8/Aurkb/Anapc2/Uba52/Rps27a/Psme1/Psmd8/Anapc15/Anapc4/Anapc1/Cdc16/Anapc5/Psma7/Psmd14/Psmc4/Psma6/Psmc2/Psmb4/Psma4/Psmd13
KEGG_MAPK_SIGNALING_PATHWAY	KEGG_MAPK_SIGNALING_PATHWAY	89	0.268477	1.29502	0.0917431	0.219743	0.155905	933	tags=28%, list=16%, signal=24%	Nfkb2/Relb/Rras/Pdgfa/Dusp16/Nfkb1/Pla2g2d/Jund/Gadd45b/Myc/Dusp3/Flna/Map3k6/Fas/Tp53/Pla2g12b/Gng12/Cdc42/Ikbkb/Pak1/Dusp8/Rac1/Flnb/Mapkapk2/Fgf1
KEGG_THYROID_CANCER	KEGG_THYROID_CANCER	16	0.456413	1.46485	0.0920502	0.220126	0.156177	534	tags=31%, list=9%, signal=28%	Ccnd1/Tpm3/Cdh1/Myc/Tp53
REACTOME_MAPK_FAMILY_SIGNALING_CASCADES	REACTOME_MAPK_FAMILY_SIGNALING_CASCADES	126	0.250024	1.28229	0.094306	0.225161	0.15975	954	tags=22%, list=17%, signal=19%	Psmb9/Nrg1/Psmb10/Pdgfa/Actb/Dusp16/Gfra3/Sptan1/Psmb8/Xpo1/Cdk1/Myc/Pea15/Mov10/Jak3/Fnta/Btc/Sptbn1/Cdc42/Il3ra/Pak1/Dusp8/Uba52/Rac1/Ppp2cb/Iqgap1/Fgf1/Csf2rb
PID_FAK_PATHWAY	PID_FAK_PATHWAY	30	0.371948	1.4325	0.0948617	0.226028	0.160364	1549	tags=43%, list=27%, signal=32%	Ccnd1/Rras/Itgb1/Ptpn21/Capn2/Pak1/Rac1/Actn1/Itgav/Rhoa/Mapk8ip3/Rapgef1/Rap1b
PID_PLK1_PATHWAY	PID_PLK1_PATHWAY	13	0.49512	1.50289	0.0950324	0.226028	0.160364	1380	tags=62%, list=24%, signal=47%	Spc24/Cdk1/Wee1/Tpx2/Pak1/Ppp2r1a/Rhoa/Cdc25c
REACTOME_SIGNALING_BY_GPCR	REACTOME_SIGNALING_BY_GPCR	190	-0.215916	-1.23343	0.095122	0.226028	0.160364	1245	tags=33%, list=22%, signal=27%	Dgkd/Gpr31/Gng8/Plcb1/Mcf2l/Gnb5/Arhgef15/Adra2b/Rgs4/Cyp4v3/Cxcr4/Lrat/Pik3r1/Ptch1/Pde7a/Fgd4/Cnr2/Dgka/Pth1r/Ptgfr/Egfr/Xk/Hsd17b6/Apoc3/Vipr1/Sdc2/Gpr68/Ptger3/Rgs9bp/Ccl5/Fzd4/Sdr9c7/Arhgef26/Lpar6/C5ar2/Gpsm2/Lrp1/Ttr/Dgkq/Rdh10/Adcy9/Fzd7/Ccl21/Avpr1a/Agtr1a/Pde3b/Dhrs3/Agt/Rdh16/Ppp1r1b/Ccl27/Fzd5/Ednra/Apoa4/Pde4c/Ngef/Cxcl12/S1pr1/Rtp3/Adcyap1r1/Rgs3/Adra1b/Fzd1
REACTOME_REGULATION_OF_INSULIN_SECRETION	REACTOME_REGULATION_OF_INSULIN_SECRETION	27	0.382742	1.43753	0.0957031	0.226772	0.160892	1047	tags=37%, list=18%, signal=30%	Acsl3/Gnai1/Gnai2/Slc2a2/Gng12/Stxbp1/Gngt2/Iqgap1/Gnb1/Gng5
REACTOME_ABERRANT_REGULATION_OF_MITOTIC_G1_S_TRANSITION_IN_CANCER_DUE_TO_RB1_DEFECTS	REACTOME_ABERRANT_REGULATION_OF_MITOTIC_G1_S_TRANSITION_IN_CANCER_DUE_TO_RB1_DEFECTS	11	0.507879	1.47855	0.0958333	0.226772	0.160892	36	tags=18%, list=1%, signal=18%	Ccnd1/Cdkn1a
KEGG_FC_GAMMA_R_MEDIATED_PHAGOCYTOSIS	KEGG_FC_GAMMA_R_MEDIATED_PHAGOCYTOSIS	39	0.341318	1.39772	0.0958904	0.226772	0.160892	1876	tags=54%, list=33%, signal=36%	Plpp2/Cfl1/Limk2/Cdc42/Vasp/Pak1/Rac1/Hck/Arpc2/Arpc3/Arpc4/Arpc1a/Arf6/Limk1/Rac2/Wasf2/Vav1/Ncf1/Ptprc/Dnm1l/Mapk3
KEGG_VASCULAR_SMOOTH_MUSCLE_CONTRACTION	KEGG_VASCULAR_SMOOTH_MUSCLE_CONTRACTION	34	-0.341489	-1.38954	0.0961924	0.226772	0.160892	431	tags=18%, list=8%, signal=16%	Adcy9/Avpr1a/Agtr1a/Ednra/Adra1b/Cyp4a1
WP_NEPHROTIC_SYNDROME	WP_NEPHROTIC_SYNDROME	20	0.424872	1.46596	0.0961924	0.226772	0.160892	712	tags=30%, list=13%, signal=26%	Inf2/Cd2ap/Synpo/Arhgdia/Lmna/Plce1
REACTOME_SIGNALING_BY_MET	REACTOME_SIGNALING_BY_MET	37	0.347225	1.3881	0.0968379	0.227935	0.161717	1549	tags=43%, list=27%, signal=32%	Lamc2/Itgb1/Col1a1/Lamc1/Stat3/Uba52/Rac1/Tns3/Rps27a/Ptpn1/Nras/Arf6/Lama5/Hgf/Rapgef1/Rap1b
WP_THYMIC_STROMAL_LYMPHOPOIETIN_TSLP_SIGNALING_PATHWAY	WP_THYMIC_STROMAL_LYMPHOPOIETIN_TSLP_SIGNALING_PATHWAY	26	0.380983	1.41695	0.0990291	0.232726	0.165117	491	tags=23%, list=9%, signal=21%	Nfkb2/Relb/Nfkbia/Nfkb1/Myc/Eif4ebp1
PID_DELTA_NP63_PATHWAY	PID_DELTA_NP63_PATHWAY	23	0.397395	1.42521	0.0992218	0.232754	0.165137	86	tags=13%, list=2%, signal=13%	Gpx2/Fasn/Nrg1
REACTOME_ATF4_ACTIVATES_GENES_IN_RESPONSE_TO_ENDOPLASMIC_RETICULUM_STRESS	REACTOME_ATF4_ACTIVATES_GENES_IN_RESPONSE_TO_ENDOPLASMIC_RETICULUM_STRESS	13	0.492052	1.49358	0.0993521	0.232754	0.165137	753	tags=38%, list=13%, signal=33%	Igfbp1/Asns/Ccl12/Atf3/Exosc1
WP_RAS_SIGNALING	WP_RAS_SIGNALING	68	0.283886	1.32077	0.100365	0.23476	0.16656	1599	tags=41%, list=28%, signal=30%	Pla1a/Rras/Nfkb1/Pla2g2d/Calm3/Ets2/Pla2g12b/Gng12/Plce1/Cdc42/Ikbkb/Pak1/Rac1/Gngt2/Gnb1/Afdn/Gng5/Ralb/Rela/Gng10/Nras/Rhoa/Arf6/Rac2/Gnb2/Ralbp1/Rap1b/Calml4
WP_ATM_SIGNALING_PATHWAY	WP_ATM_SIGNALING_PATHWAY	15	0.461188	1.45091	0.101512	0.236703	0.167938	638	tags=33%, list=11%, signal=30%	Cdkn1a/Nfkbia/Cdk1/Tp53/Ccne1
WP_INTERACTIONS_BETWEEN_IMMUNE_CELLS_AND_MICRORNAS_IN_TUMOR_MICROENVIRONMENT	WP_INTERACTIONS_BETWEEN_IMMUNE_CELLS_AND_MICRORNAS_IN_TUMOR_MICROENVIRONMENT	13	0.487564	1.47995	0.101512	0.236703	0.167938	358	tags=31%, list=6%, signal=29%	Nfkb2/Cxcl10/Nfkb1/Ccl12
REACTOME_NOTCH3_INTRACELLULAR_DOMAIN_REGULATES_TRANSCRIPTION	REACTOME_NOTCH3_INTRACELLULAR_DOMAIN_REGULATES_TRANSCRIPTION	10	-0.512688	-1.4289	0.101887	0.237208	0.168296	1894	tags=70%, list=33%, signal=47%	Ep300/Plxnd1/Crebbp/Notch1/Hes1/Hey1/Fabp7
REACTOME_HSP90_CHAPERONE_CYCLE_FOR_STEROID_HORMONE_RECEPTORS_SHR_	REACTOME_HSP90_CHAPERONE_CYCLE_FOR_STEROID_HORMONE_RECEPTORS_SHR_	20	0.419705	1.44813	0.102204	0.237576	0.168557	1544	tags=45%, list=27%, signal=33%	Tubb6/Tubb4b/Dynll1/Dctn1/Capzb/LOC100909441/Dync1i2/Hsp90ab1/Fkbp5
REACTOME_CROSS_PRESENTATION_OF_SOLUBLE_EXOGENOUS_ANTIGENS_ENDOSOMES_	REACTOME_CROSS_PRESENTATION_OF_SOLUBLE_EXOGENOUS_ANTIGENS_ENDOSOMES_	22	0.406527	1.43993	0.102362	0.237576	0.168557	274	tags=14%, list=5%, signal=13%	Psmb9/Psmb10/Psmb8
REACTOME_ADRENALINE_NORADRENALINE_INHIBITS_INSULIN_SECRETION	REACTOME_ADRENALINE_NORADRENALINE_INHIBITS_INSULIN_SECRETION	13	0.486583	1.47697	0.103672	0.240242	0.170449	1252	tags=54%, list=22%, signal=42%	Gnai1/Gnai2/Gng12/Gngt2/Gnb1/Gng5/Gng10
REACTOME_CLASS_B_2_SECRETIN_FAMILY_RECEPTORS_	REACTOME_CLASS_B_2_SECRETIN_FAMILY_RECEPTORS_	21	-0.407582	-1.4302	0.104	0.240631	0.170725	1216	tags=48%, list=21%, signal=38%	Gng8/Gnb5/Ptch1/Pth1r/Vipr1/Fzd4/Fzd7/Fzd5/Adcyap1r1/Fzd1
PID_BARD1_PATHWAY	PID_BARD1_PATHWAY	14	0.459177	1.43149	0.104255	0.240849	0.17088	1265	tags=57%, list=22%, signal=44%	Rbbp8/Pcna/Tp53/Xrcc5/Ccne1/Rad50/Xrcc6/Topbp1
ST_GRANULE_CELL_SURVIVAL_PATHWAY	ST_GRANULE_CELL_SURVIVAL_PATHWAY	12	0.491392	1.45733	0.104701	0.241506	0.171346	1387	tags=50%, list=24%, signal=38%	Cxcl1/Dag1/Creb3/Parp1/Asah1/Mapk8ip3
REACTOME_REGULATION_OF_RUNX3_EXPRESSION_AND_ACTIVITY	REACTOME_REGULATION_OF_RUNX3_EXPRESSION_AND_ACTIVITY	27	0.378373	1.42112	0.105469	0.242903	0.172337	2345	tags=63%, list=41%, signal=37%	Psmb9/Psmb10/Psmb8/Uba52/Rps27a/Psme1/Psmd8/Cbfb/Psma7/Mdm2/Psmd14/Psmc4/Psma6/Psmc2/Psmb4/Psma4/Psmd13
KEGG_INTESTINAL_IMMUNE_NETWORK_FOR_IGA_PRODUCTION	KEGG_INTESTINAL_IMMUNE_NETWORK_FOR_IGA_PRODUCTION	10	-0.50553	-1.40895	0.10566	0.24297	0.172385	1104	tags=60%, list=19%, signal=48%	RT1-DOa/Cxcr4/RT1-DOb/Il15ra/Ccl27/Cxcl12
REACTOME_TRIGLYCERIDE_METABOLISM	REACTOME_TRIGLYCERIDE_METABOLISM	18	-0.422323	-1.39924	0.10609	0.243119	0.17249	412	tags=39%, list=7%, signal=36%	Abhd5/Agmo/Gpam/Dgat2/Fabp1/Gk/Fabp7
PID_IL12_2PATHWAY	PID_IL12_2PATHWAY	20	0.417651	1.44104	0.106212	0.243119	0.17249	1217	tags=55%, list=21%, signal=43%	Nfkb2/Relb/Nfkb1/Gadd45b/Ccl4/Stat3/Rab7a/Ccl3/Il18/Rela/Stat6
REACTOME_GLOBAL_GENOME_NUCLEOTIDE_EXCISION_REPAIR_GG_NER_	REACTOME_GLOBAL_GENOME_NUCLEOTIDE_EXCISION_REPAIR_GG_NER_	36	0.341807	1.35589	0.106212	0.243119	0.17249	1597	tags=44%, list=28%, signal=32%	Actb/Pold1/Pold2/Pcna/Rfc3/Rpa2/Rfc4/Rfc2/Uba52/Parp1/Rps27a/Pold4/Ruvbl1/Gtf2h3/Parp2/Ddb1
REACTOME_MRNA_CAPPING	REACTOME_MRNA_CAPPING	10	0.522554	1.45968	0.108051	0.24695	0.175208	2709	tags=100%, list=48%, signal=52%	Gtf2f1/Gtf2h3/Mnat1/Supt5h/Gtf2h5/Polr2e/Polr2b/Polr2g/Ercc3/Polr2j
WP_ADIPOGENESIS	WP_ADIPOGENESIS	56	-0.292227	-1.32549	0.10883	0.248302	0.176168	1277	tags=43%, list=23%, signal=34%	Rxra/Ddit3/Foxo1/Stat5b/Plin2/Igf1/Cfd/Gata4/Rxrg/Rbl2/Irs1/Rb1/Socs3/Klf15/Pparg/Agpat2/Irs2/Agt/Cisd1/Ppara/Ptgis/Cebpa/Fzd1/Prlr
REACTOME_G0_AND_EARLY_G1	REACTOME_G0_AND_EARLY_G1	12	0.485543	1.43998	0.108974	0.248302	0.176168	780	tags=42%, list=14%, signal=36%	Cdk1/Myc/Pcna/Ccne1/Rbl1
REACTOME_POSITIVE_EPIGENETIC_REGULATION_OF_RRNA_EXPRESSION	REACTOME_POSITIVE_EPIGENETIC_REGULATION_OF_RRNA_EXPRESSION	21	0.408651	1.42129	0.109562	0.249261	0.176848	1654	tags=57%, list=29%, signal=41%	Actb/Myo1c/Rbbp7/Mybbp1a/Cbx3/Polr1e/Polr1c/Mta3/Ddx21/Polr1a/H3f3b/Cd3eap
REACTOME_REGULATION_OF_TP53_EXPRESSION_AND_DEGRADATION	REACTOME_REGULATION_OF_TP53_EXPRESSION_AND_DEGRADATION	14	0.455962	1.42147	0.110638	0.251329	0.178315	1300	tags=50%, list=23%, signal=39%	Ccng1/Cdk1/Tp53/Uba52/Ppp2cb/Rps27a/Ppp2r1a
REACTOME_TOLL_LIKE_RECEPTOR_10_TLR10_CASCADE	REACTOME_TOLL_LIKE_RECEPTOR_10_TLR10_CASCADE	36	0.335775	1.33196	0.112224	0.25416	0.180324	1300	tags=33%, list=23%, signal=26%	Nfkb2/App/Nfkbia/Nfkb1/Dusp3/Ikbkb/Uba52/Ppp2cb/Mapkapk2/Rps27a/Rela/Ppp2r1a
WP_AGERAGE_PATHWAY	WP_AGERAGE_PATHWAY	36	0.337692	1.33957	0.112224	0.25416	0.180324	975	tags=31%, list=17%, signal=25%	Lgals3/Nfkbia/Nfkb1/Alpl/Msn/Ezr/Cdc42/Ikbkb/Stat3/Rac1/Msr1
PID_IL6_7_PATHWAY	PID_IL6_7_PATHWAY	25	0.383555	1.40133	0.112426	0.254232	0.180375	1091	tags=32%, list=19%, signal=26%	Timp1/Lbp/Myc/Cebpd/Stat3/Rac1/Hck/Junb
WP_WNTBETACATENIN_SIGNALING_PATHWAY_IN_LEUKEMIA	WP_WNTBETACATENIN_SIGNALING_PATHWAY_IN_LEUKEMIA	12	0.482616	1.4313	0.113248	0.255704	0.18142	360	tags=25%, list=6%, signal=23%	Ccnd1/Zbtb16/Myc
REACTOME_BINDING_AND_UPTAKE_OF_LIGANDS_BY_SCAVENGER_RECEPTORS	REACTOME_BINDING_AND_UPTAKE_OF_LIGANDS_BY_SCAVENGER_RECEPTORS	18	0.415751	1.39636	0.11359	0.256091	0.181694	363	tags=28%, list=6%, signal=26%	Marco/Hp/Apoa1/Col1a1/Hpx
REACTOME_DISEASES_OF_IMMUNE_SYSTEM	REACTOME_DISEASES_OF_IMMUNE_SYSTEM	13	0.478402	1.45214	0.114471	0.257302	0.182553	1199	tags=54%, list=21%, signal=43%	Nfkb2/Nfkbia/Nfkb1/Ikbkb/Unc93b1/Traf3/Rela
REACTOME_ONCOGENE_INDUCED_SENESCENCE	REACTOME_ONCOGENE_INDUCED_SENESCENCE	17	0.432825	1.39935	0.114471	0.257302	0.182553	1876	tags=65%, list=33%, signal=43%	Id1/Ets2/Cdkn2b/Mov10/Tp53/Uba52/Rps27a/Cdk4/Cdk6/Mdm2/Mapk3
BIOCARTA_GH_PATHWAY	BIOCARTA_GH_PATHWAY	13	-0.462339	-1.41379	0.115028	0.257472	0.182674	1547	tags=54%, list=27%, signal=39%	Hras/Sos1/Stat5b/Pik3r1/Irs1/Insr/Ghr
REACTOME_GABA_B_RECEPTOR_ACTIVATION	REACTOME_GABA_B_RECEPTOR_ACTIVATION	16	0.436938	1.40234	0.115063	0.257472	0.182674	1252	tags=50%, list=22%, signal=39%	Gnai1/Gnai2/Gng12/Gngt2/Gnb1/Gng5/Gnai3/Gng10
REACTOME_LYSOSOME_VESICLE_BIOGENESIS	REACTOME_LYSOSOME_VESICLE_BIOGENESIS	16	0.436161	1.39985	0.115063	0.257472	0.182674	3200	tags=100%, list=57%, signal=44%	App/Ctsz/Ap1s1/Arrb1/Cltc/Clta/Hgs/Arf1/Bloc1s1/Ap1g2/Vamp8/Dnm2/Ap1b1/Vamp7/Ap4b1/Vamp2
WP_NOCGMPPKG_MEDIATED_NEUROPROTECTION	WP_NOCGMPPKG_MEDIATED_NEUROPROTECTION	10	0.519951	1.45241	0.116525	0.260356	0.18472	585	tags=40%, list=10%, signal=36%	Nfkbia/Nfkb1/Tspo/Bcl2
REACTOME_LAMININ_INTERACTIONS	REACTOME_LAMININ_INTERACTIONS	16	0.430794	1.38262	0.117155	0.261372	0.185441	1123	tags=38%, list=20%, signal=30%	Lamc2/Itgb1/Lamc1/Col18a1/Itga6/Itgav
SIG_PIP3_SIGNALING_IN_CARDIAC_MYOCTES	SIG_PIP3_SIGNALING_IN_CARDIAC_MYOCTES	30	0.353903	1.36301	0.118577	0.263061	0.186639	1279	tags=40%, list=23%, signal=31%	Igfbp1/Ywhah/Myc/Ebp/Ywhaq/Ywhaz/Cdc42/Pak1/Ywhae/Creb3/Ptpn1/Ywhag
WP_BREAST_CANCER_PATHWAY	WP_BREAST_CANCER_PATHWAY	55	-0.290515	-1.30783	0.11875	0.263061	0.186639	391	tags=35%, list=7%, signal=32%	Pik3r1/Hes1/Ddb2/Igf1/Egfr/Axin2/Rb1/Tcf7l2/Fzd7/Hey1/Lrp5/Nbn/Dll4/Dll1/Fgf21/Fzd5/Frat2/Fzd1/Gadd45g
BIOCARTA_FAS_PATHWAY	BIOCARTA_FAS_PATHWAY	15	0.446024	1.4032	0.11879	0.263061	0.186639	1043	tags=47%, list=18%, signal=38%	Sptan1/Fas/Casp7/Lmna/Pak1/Lmnb2/Parp1
REACTOME_FORMATION_OF_THE_EARLY_ELONGATION_COMPLEX	REACTOME_FORMATION_OF_THE_EARLY_ELONGATION_COMPLEX	13	0.473604	1.43758	0.11879	0.263061	0.186639	2709	tags=92%, list=48%, signal=48%	Nelfe/Gtf2f1/Nelfb/Gtf2h3/Mnat1/Supt5h/Gtf2h5/Polr2e/Polr2b/Polr2g/Ercc3/Polr2j
WP_NEOVASCULARISATION_PROCESSES	WP_NEOVASCULARISATION_PROCESSES	13	0.477046	1.44803	0.11879	0.263061	0.186639	180	tags=23%, list=3%, signal=22%	Nfkb2/Relb/Nfkb1
REACTOME_SLC_MEDIATED_TRANSMEMBRANE_TRANSPORT	REACTOME_SLC_MEDIATED_TRANSMEMBRANE_TRANSPORT	76	-0.263949	-1.27999	0.119658	0.264591	0.187725	818	tags=25%, list=14%, signal=22%	Ddi2/Slc17a5/Slc16a1/Slc8b1/Slc22a7/Slc1a2/Slc2a12/Slc41a2/Slc30a3/Slc16a2/Slc45a3/Slco2b1/Slc30a10/Slc13a3/Fgf21/Slc16a10/Slco1b2/Slc13a4/Slc22a8
REACTOME_TNF_SIGNALING	REACTOME_TNF_SIGNALING	19	0.417401	1.42102	0.119919	0.264776	0.187856	1068	tags=37%, list=19%, signal=30%	Tnfaip3/Birc3/Ikbkb/Uba52/Rack1/Traf2/Rps27a
WP_PROSTAGLANDIN_SYNTHESIS_AND_REGULATION	WP_PROSTAGLANDIN_SYNTHESIS_AND_REGULATION	26	0.369026	1.37248	0.120388	0.265422	0.188314	1347	tags=50%, list=24%, signal=38%	S100a10/Anxa2/S100a6/Anxa4/Anxa5/Hsd11b2/Ptgfrn/Anxa1/Abcc4/Tbxas1/Anxa6/Anxa3/Edn1
REACTOME_ENDOGENOUS_STEROLS	REACTOME_ENDOGENOUS_STEROLS	15	-0.446283	-1.42362	0.120594	0.265483	0.188358	653	tags=67%, list=12%, signal=59%	Fdxr/Ncoa1/Rxra/Cyp4v3/Cyp39a1/Cyp27a1/Fdx1/Ptgis/Nr1h4/Cyp8b1
WP_3Q29_COPY_NUMBER_VARIATION_SYNDROME	WP_3Q29_COPY_NUMBER_VARIATION_SYNDROME	27	0.368413	1.38371	0.121094	0.265926	0.188671	2243	tags=70%, list=40%, signal=43%	Dynlt1/Myc/Dynll1/Casp7/Tf/Tfrc/Tctex1d2/Fgfr1op/Dynlt3/Nrros/Dynlrb1/Jun/Tnk2/Wdr34/Wdr60/Adam10/Pxn/Fyn/Wdr53
WP_LNCRNA_INVOLVEMENT_IN_CANONICAL_WNT_SIGNALING_AND_COLORECTAL_CANCER	WP_LNCRNA_INVOLVEMENT_IN_CANONICAL_WNT_SIGNALING_AND_COLORECTAL_CANCER	26	-0.365538	-1.35922	0.12115	0.265926	0.188671	567	tags=31%, list=10%, signal=28%	Tcf7l2/Fzd7/Notum/Ror1/Lrp5/Fzd5/Frat2/Fzd1
BIOCARTA_GSK3_PATHWAY	BIOCARTA_GSK3_PATHWAY	12	0.478688	1.41965	0.121795	0.26695	0.189398	180	tags=25%, list=3%, signal=24%	Ccnd1/Lbp/Nfkb1
WP_PARKINUBIQUITIN_PROTEASOMAL_SYSTEM_PATHWAY	WP_PARKINUBIQUITIN_PROTEASOMAL_SYSTEM_PATHWAY	22	0.392977	1.39193	0.124016	0.27142	0.19257	1039	tags=27%, list=18%, signal=22%	Tubb6/Tubb5/Tubb4b/Ccne1/LOC100909441/Hspa4
REACTOME_CARGO_TRAFFICKING_TO_THE_PERICILIARY_MEMBRANE	REACTOME_CARGO_TRAFFICKING_TO_THE_PERICILIARY_MEMBRANE	27	0.367502	1.38029	0.125	0.272777	0.193532	1924	tags=56%, list=34%, signal=37%	Sstr3/Bbs7/Arl6/Arf4/Ttc8/Smo/Cct5/Rp2/Cct8/Bbs1/Cct3/Exoc4/Cct2/Bbip1/Bbs5
REACTOME_TRANSCRIPTIONAL_ACTIVATION_OF_MITOCHONDRIAL_BIOGENESIS	REACTOME_TRANSCRIPTIONAL_ACTIVATION_OF_MITOCHONDRIAL_BIOGENESIS	30	-0.346794	-1.33943	0.125	0.272777	0.193532	2246	tags=67%, list=40%, signal=40%	Mef2d/Chd9/Mterf1/Crtc3/Ssbp1/Crebbp/Esrra/Helz2/Sirt4/Ncoa1/Ppargc1b/Rxra/Polrmt/Alas1/Glud1/Idh2/Sirt3/Tbl1xr1/Ppara/Polg2
REACTOME_UCH_PROTEINASES	REACTOME_UCH_PROTEINASES	34	0.338941	1.33394	0.125249	0.272921	0.193635	274	tags=12%, list=5%, signal=11%	Psmb9/Psmb10/Actb/Psmb8
REACTOME_NEUROTRANSMITTER_RECEPTORS_AND_POSTSYNAPTIC_SIGNAL_TRANSMISSION	REACTOME_NEUROTRANSMITTER_RECEPTORS_AND_POSTSYNAPTIC_SIGNAL_TRANSMISSION	48	0.30675	1.31111	0.12549	0.273051	0.193726	1293	tags=33%, list=23%, signal=26%	Tubb6/Gnai1/Nrg1/Tubb4b/Gnai2/Prkaa1/Gng12/Rac1/Gngt2/Ap2a1/Gnb1/LOC100909441/Gng5/Gnai3/Gng10/Nras
REACTOME_SIGNALING_BY_WNT_IN_CANCER	REACTOME_SIGNALING_BY_WNT_IN_CANCER	16	-0.43095	-1.38641	0.125954	0.2734	0.193975	1620	tags=56%, list=29%, signal=40%	Ppp2r5e/Ppp2r5d/Lrp6/Ppp2r5a/Fzd4/Rnf43/Tcf7l2/Lrp5/Fzd5
WP_MESODERMAL_COMMITMENT_PATHWAY	WP_MESODERMAL_COMMITMENT_PATHWAY	45	-0.306793	-1.33724	0.126016	0.2734	0.193975	1068	tags=33%, list=19%, signal=27%	Ahdc1/Bhlhe40/Chrd/Axin2/Wdfy2/Dnmt3b/Emsy/Fzd4/Slc2a12/Tbx3/Foxa2/Dll1/Inhba/Fzd5/Foxa1
WP_MAPK_SIGNALING_PATHWAY	WP_MAPK_SIGNALING_PATHWAY	84	0.265537	1.26583	0.126394	0.273823	0.194275	933	tags=26%, list=16%, signal=22%	Nfkb2/Relb/Rras/Pdgfa/Dusp16/Nfkb1/Jund/Myc/Dusp3/Flna/Map3k6/Fas/Tp53/Gng12/Cdc42/Ikbkb/Pak1/Dusp8/Rac1/Flnb/Mapkapk2/Fgf1
REACTOME_GABA_RECEPTOR_ACTIVATION	REACTOME_GABA_RECEPTOR_ACTIVATION	17	0.424761	1.37328	0.12743	0.274877	0.195022	1814	tags=65%, list=32%, signal=44%	Gnai1/Gnai2/Gng12/Gngt2/Gnb1/Gng5/Gnai3/Gng10/Gnb2/Nptn/Gabbr1
WP_PRADERWILLI_AND_ANGELMAN_SYNDROME	WP_PRADERWILLI_AND_ANGELMAN_SYNDROME	17	0.423451	1.36904	0.12743	0.274877	0.195022	1791	tags=59%, list=32%, signal=40%	Ccnd1/Cdkn2b/Tp53/Nipa1/Cdk4/Ccnd2/Prkcz/Cdk6/Cyfip1/Mdm2
WP_ENERGY_METABOLISM	WP_ENERGY_METABOLISM	24	-0.381819	-1.38394	0.127572	0.274877	0.195022	1926	tags=62%, list=34%, signal=41%	Foxo3/Mef2a/Ep300/Esrra/Ncoa1/Ppargc1b/Prkag2/Rxra/Foxo1/Prkab1/Sirt1/Sirt3/Prkaa2/Pparg/Ppara
REACTOME_PERK_REGULATES_GENE_EXPRESSION	REACTOME_PERK_REGULATES_GENE_EXPRESSION	16	0.426062	1.36744	0.127615	0.274877	0.195022	753	tags=31%, list=13%, signal=27%	Igfbp1/Asns/Ccl12/Atf3/Exosc1
REACTOME_TP53_REGULATES_TRANSCRIPTION_OF_CELL_DEATH_GENES	REACTOME_TP53_REGULATES_TRANSCRIPTION_OF_CELL_DEATH_GENES	19	0.407098	1.38595	0.128049	0.275249	0.195286	562	tags=32%, list=10%, signal=29%	Nlrc4/Apaf1/Tp53inp1/Fas/Tp53/Bax
NABA_ECM_REGULATORS	NABA_ECM_REGULATORS	56	0.291121	1.29239	0.128155	0.275249	0.195286	625	tags=25%, list=11%, signal=22%	Kng1/Timp1/Mmp20/Serpine1/Serpinb9/Plat/Mmp15/Serpina7/Ctsl/Cstb/Serpinh1/Plau/Ctsz/Mmp24
REACTOME_CLATHRIN_MEDIATED_ENDOCYTOSIS	REACTOME_CLATHRIN_MEDIATED_ENDOCYTOSIS	67	0.277326	1.28745	0.128857	0.276359	0.196073	2335	tags=61%, list=41%, signal=36%	Actb/Synj2/Btc/Tf/Tfrc/Actr2/Actr3/Lrp2/Uba52/Igf2r/Ap2a1/Arpc2/Arpc3/Arpc4/Arpc1a/Rps27a/Arrb1/Adrb2/Fnbp1l/Pacsin1/Arf6/Il7r/Arrb2/Cltc/Nedd8/Clta/Dab2/Rab5c/Hgs/Ap2s1/Bin1/Eps15/Itsn1/Agfg1/Necap2/Vamp3/Hip1r/Grk2/Ap2m1/Stam/Rab5b
WP_MELANOMA	WP_MELANOMA	35	0.335369	1.32363	0.129225	0.276752	0.196352	824	tags=29%, list=15%, signal=25%	Ccnd1/Cdkn1a/Cdh1/Calm3/Gadd45b/Tp53/Bax/Bak1/Pak1/Rac1
REACTOME_DEATH_RECEPTOR_SIGNALLING	REACTOME_DEATH_RECEPTOR_SIGNALLING	68	0.27616	1.28483	0.129562	0.276992	0.196523	1334	tags=32%, list=24%, signal=25%	Tnfaip3/Birc3/Bex3/Nfkbia/Nfkb1/Rtn4/Arhgdia/Fas/Psen2/Ikbkb/Uba52/Rac1/Ywhae/LOC108348064/Rack1/Traf2/Rps27a/Rela/Maged1/Rhoa/Sqstm1/Trio
PID_NFAT_TFPATHWAY	PID_NFAT_TFPATHWAY	16	0.423584	1.35948	0.129707	0.276992	0.196523	1281	tags=50%, list=23%, signal=39%	Egr1/Gbp3/Ptprk/Slc3a2/Junb/Rnf128/Ptpn1/Cdk4
WP_STATIN_PATHWAY	WP_STATIN_PATHWAY	19	0.404836	1.37825	0.130081	0.277396	0.196809	404	tags=26%, list=7%, signal=25%	Sqle/Hmgcr/Cyp7a1/Apoa1/Fdft1
PID_MYC_ACTIV_PATHWAY	PID_MYC_ACTIV_PATHWAY	37	0.328263	1.31229	0.130435	0.277754	0.197063	1388	tags=43%, list=25%, signal=33%	Odc1/Tk1/Myc/Cdca7/Tp53/Nme2/Bax/Tfrc/Hmga1/Hspa4/Ruvbl2/Taf10/Ruvbl1/Cdk4/Ccnd2/Eif2s1
REACTOME_RORA_ACTIVATES_GENE_EXPRESSION	REACTOME_RORA_ACTIVATES_GENE_EXPRESSION	13	-0.453323	-1.38622	0.131725	0.279071	0.197998	1894	tags=69%, list=33%, signal=46%	Chd9/Ep300/Crebbp/Helz2/Ncoa1/Rxra/Cpt1a/Tbl1xr1/Ppara
REACTOME_TRANSPORT_OF_VITAMINS_NUCLEOSIDES_AND_RELATED_MOLECULES	REACTOME_TRANSPORT_OF_VITAMINS_NUCLEOSIDES_AND_RELATED_MOLECULES	13	-0.451976	-1.3821	0.131725	0.279071	0.197998	1251	tags=54%, list=22%, signal=42%	Slco2a1/Slc25a5/Slc29a1/Slc33a1/Slc16a2/Slco2b1/Slco1b2
PID_NCADHERIN_PATHWAY	PID_NCADHERIN_PATHWAY	15	0.438811	1.38051	0.131749	0.279071	0.197998	1609	tags=67%, list=28%, signal=48%	Ctnna1/Dctn1/Cdc42/Rac1/Mapre1/Ptpn1/Rhoa/Cdh2/Ctnnd1/Daglb
PID_SYNDECAN_1_PATHWAY	PID_SYNDECAN_1_PATHWAY	16	0.42142	1.35254	0.131799	0.279071	0.197998	1908	tags=69%, list=34%, signal=46%	Col1a1/Sdcbp/Col12a1/Col6a3/Sdc1/Ppib/Lama5/Hgf/Bsg/Mapk3/Col4a1
PID_LYSOPHOSPHOLIPID_PATHWAY	PID_LYSOPHOSPHOLIPID_PATHWAY	31	0.350085	1.35821	0.132411	0.279971	0.198636	314	tags=19%, list=6%, signal=18%	Gnai1/Nfkbia/Nfkb1/Gnai2/Ptk2b/Trip6
REACTOME_TOLL_LIKE_RECEPTOR_9_TLR9_CASCADE	REACTOME_TOLL_LIKE_RECEPTOR_9_TLR9_CASCADE	39	0.319985	1.31036	0.133072	0.280972	0.199347	908	tags=26%, list=16%, signal=22%	Nfkb2/App/Nfkbia/Nfkb1/Irf7/Dusp3/Ikbkb/Uba52/Ppp2cb/Mapkapk2
REACTOME_FATTY_ACYL_COA_BIOSYNTHESIS	REACTOME_FATTY_ACYL_COA_BIOSYNTHESIS	19	0.403938	1.37519	0.134146	0.282841	0.200673	761	tags=37%, list=13%, signal=32%	Acsl3/Fasn/Scd/Slc25a1/Acly/Acsf3/Elovl1
REACTOME_P75NTR_SIGNALS_VIA_NF_KB	REACTOME_P75NTR_SIGNALS_VIA_NF_KB	12	0.470032	1.39398	0.134615	0.283431	0.201091	1322	tags=58%, list=23%, signal=45%	Nfkbia/Nfkb1/Ikbkb/Uba52/Rps27a/Rela/Sqstm1
WP_FGFR3_SIGNALLING_IN_CHONDROCYTE_PROLIFERATION_AND_TERMINAL_DIFFERENTIATION	WP_FGFR3_SIGNALLING_IN_CHONDROCYTE_PROLIFERATION_AND_TERMINAL_DIFFERENTIATION	10	0.506482	1.41478	0.135593	0.285089	0.202267	71	tags=20%, list=1%, signal=20%	Cdkn1a/Cnp
REACTOME_HDR_THROUGH_SINGLE_STRAND_ANNEALING_SSA_	REACTOME_HDR_THROUGH_SINGLE_STRAND_ANNEALING_SSA_	14	0.444253	1.38496	0.13617	0.2859	0.202843	1265	tags=57%, list=22%, signal=44%	Rbbp8/Rfc3/Rmi2/Rpa2/Rfc4/Rfc2/Rad50/Topbp1
PID_AR_PATHWAY	PID_AR_PATHWAY	31	0.347145	1.3468	0.136364	0.285905	0.202847	1160	tags=29%, list=20%, signal=23%	Ccnd1/Tgif1/Ptk2b/Appl1/Xrcc5/Pawr/Hnrnpa1/Pelp1/Xrcc6
REACTOME_CIRCADIAN_CLOCK	REACTOME_CIRCADIAN_CLOCK	37	-0.316306	-1.31069	0.137097	0.286654	0.203378	1394	tags=41%, list=25%, signal=31%	Ncoa1/Arntl/Rxra/Clock/Bhlhe40/Sirt1/Crem/Cry2/Nfil3/Cpt1a/Klf15/Tbl1xr1/Arntl2/Ppara/Cry1
KEGG_PROSTATE_CANCER	KEGG_PROSTATE_CANCER	45	0.309783	1.30588	0.137255	0.286654	0.203378	766	tags=20%, list=14%, signal=17%	Ccnd1/Cdkn1a/Pdgfa/Nfkbia/Nfkb1/Tp53/Bcl2/Ccne1/Ikbkb
KEGG_WNT_SIGNALING_PATHWAY	KEGG_WNT_SIGNALING_PATHWAY	49	-0.2994	-1.3261	0.137295	0.286654	0.203378	631	tags=20%, list=11%, signal=18%	Fzd4/Tcf7l2/Nfatc4/Tbl1xr1/Fzd7/Lrp5/Fzd5/Frat2/Fzd1/Rac3
REACTOME_HEPARAN_SULFATE_HEPARIN_HS_GAG_METABOLISM	REACTOME_HEPARAN_SULFATE_HEPARIN_HS_GAG_METABOLISM	13	0.461145	1.39976	0.138229	0.288202	0.204476	1193	tags=46%, list=21%, signal=37%	Slc35d2/Ext1/Sdc4/Agrn/Gusb/Sdc1
PID_IL8_CXCR1_PATHWAY	PID_IL8_CXCR1_PATHWAY	12	0.466438	1.38332	0.138889	0.289175	0.205166	1130	tags=42%, list=20%, signal=33%	Fgr/Gnai2/Hck/Gnb1/Arrb1
REACTOME_REGULATION_OF_FZD_BY_UBIQUITINATION	REACTOME_REGULATION_OF_FZD_BY_UBIQUITINATION	10	-0.48045	-1.33905	0.139623	0.290299	0.205964	1328	tags=60%, list=23%, signal=46%	Lrp6/Lgr4/Fzd4/Rnf43/Lrp5/Fzd5
WP_ENDOMETRIAL_CANCER	WP_ENDOMETRIAL_CANCER	36	0.325094	1.28959	0.140281	0.291262	0.206647	562	tags=22%, list=10%, signal=20%	Ccnd1/Cdkn1a/Cdh1/Gadd45b/Myc/Tp53/Ctnna1/Bax
PID_BETA_CATENIN_NUC_PATHWAY	PID_BETA_CATENIN_NUC_PATHWAY	39	0.317219	1.29903	0.1409	0.291999	0.20717	729	tags=23%, list=13%, signal=20%	Ccnd1/Ywhah/Xpo1/Cdh1/Myc/Ywhaq/Ywhaz/Klf4/Cby1
REACTOME_CD209_DC_SIGN_SIGNALING	REACTOME_CD209_DC_SIGN_SIGNALING	12	0.465861	1.38161	0.141026	0.291999	0.20717	1293	tags=42%, list=23%, signal=32%	Relb/Nfkb1/Pak1/Rela/Nras
WP_METABOLIC_PATHWAY_OF_LDL_HDL_AND_TG_INCLUDING_DISEASES	WP_METABOLIC_PATHWAY_OF_LDL_HDL_AND_TG_INCLUDING_DISEASES	11	0.483684	1.40812	0.141667	0.292653	0.207634	254	tags=27%, list=4%, signal=26%	Pcsk9/Anxa2/Apoa1
KEGG_GLUTATHIONE_METABOLISM	KEGG_GLUTATHIONE_METABOLISM	22	0.383748	1.35925	0.141732	0.292653	0.207634	454	tags=23%, list=8%, signal=21%	Gpx2/Ggt1/Odc1/Gss/Rrm1
BIOCARTA_41BB_PATHWAY	BIOCARTA_41BB_PATHWAY	10	0.495195	1.38325	0.141949	0.292697	0.207665	1199	tags=50%, list=21%, signal=39%	Nfkbia/Nfkb1/Ikbkb/Traf2/Rela
REACTOME_ASSOCIATION_OF_TRIC_CCT_WITH_TARGET_PROTEINS_DURING_BIOSYNTHESIS	REACTOME_ASSOCIATION_OF_TRIC_CCT_WITH_TARGET_PROTEINS_DURING_BIOSYNTHESIS	27	0.35922	1.34919	0.144531	0.297611	0.211152	1789	tags=56%, list=32%, signal=38%	Kifc3/Tp53/Ccne1/Stat3/Cct5/Usp11/Cct8/Ap3m1/Fkbp9/Gba/Cct3/Fbxw9/Cct2/Cct6a/Hdac3
REACTOME_ANTI_INFLAMMATORY_RESPONSE_FAVOURING_LEISHMANIA_PARASITE_INFECTION	REACTOME_ANTI_INFLAMMATORY_RESPONSE_FAVOURING_LEISHMANIA_PARASITE_INFECTION	34	0.325535	1.28118	0.145129	0.298241	0.211599	1252	tags=38%, list=22%, signal=30%	Gnai1/Fgr/Ggt1/Rhbdf2/Gnai2/Gng12/Gngt2/Hck/Gnb1/Gng5/Gnai3/Adrb2/Gng10
BIOCARTA_P38MAPK_PATHWAY	BIOCARTA_P38MAPK_PATHWAY	11	0.475039	1.38295	0.145833	0.298241	0.211599	1020	tags=45%, list=18%, signal=37%	Myc/Cdc42/Rac1/Mapkapk2/Traf2
REACTOME_NEGATIVE_REGULATION_OF_FGFR2_SIGNALING	REACTOME_NEGATIVE_REGULATION_OF_FGFR2_SIGNALING	11	0.475527	1.38437	0.145833	0.298241	0.211599	1876	tags=64%, list=33%, signal=43%	Uba52/Ppp2cb/Fgf1/Rps27a/Ppp2r1a/Fgfr2/Mapk3
WP_P38_MAPK_SIGNALING_PATHWAY	WP_P38_MAPK_SIGNALING_PATHWAY	11	0.475365	1.3839	0.145833	0.298241	0.211599	1020	tags=45%, list=18%, signal=37%	Myc/Cdc42/Rac1/Mapkapk2/Traf2
WP_RESISTIN_AS_A_REGULATOR_OF_INFLAMMATION	WP_RESISTIN_AS_A_REGULATOR_OF_INFLAMMATION	11	0.471582	1.37289	0.145833	0.298241	0.211599	766	tags=36%, list=14%, signal=32%	Nfkbia/Nfkb1/Plce1/Ikbkb
REACTOME_CHEMOKINE_RECEPTORS_BIND_CHEMOKINES	REACTOME_CHEMOKINE_RECEPTORS_BIND_CHEMOKINES	15	0.430601	1.35468	0.146868	0.299539	0.21252	358	tags=33%, list=6%, signal=31%	Cxcl16/Cxcl1/Cxcl10/Cxcl9/Ccl12
REACTOME_PKMTS_METHYLATE_HISTONE_LYSINES	REACTOME_PKMTS_METHYLATE_HISTONE_LYSINES	17	0.410015	1.3256	0.146868	0.299539	0.21252	1378	tags=41%, list=24%, signal=31%	Nfkb2/Nfkb1/Rbbp7/Dpy30/Nsd2/Rela/Kmt5a
