# Supplementary material for: The IDI1/SREBP2 axis drives intrahepatic cholestasis and is a treatment target of San-Huang-Cai-Zhu formula identified by sequencing and experiments
Source: Front Pharmacol. 2023 Feb 8;14:1093934. doi: 10.3389/fphar.2023.1093934 (PMC9944032; doi:10.3389/fphar.2023.1093934)
Supplement: Supplementary file 6 [file Table4.XLSX]

## Sheet: Plan1
	TBIL	ALP	TBA	ALT	AST
	umol/L	IU/L	umol/L	IU/L	IU/L
Normal	1.02	271.36	8.6	34.2	113.9
	0.94	188.84	10	44.3	169.3
	0.9	305.7	11	43.6	116.2
	1.29	210.04	17.3	49.9	121.6
	0.52	264.54	21.5	44.3	116.4
	1.47	242.68	20.1	47.3	137.2
AIC	134.76	1025.42	628	2053.7	2586.1
	139.74	1205.93	575.2	1516.9	2888.6
	135.7	1077.89	603.7	1413.5	2147.2
	157.3	934.01	545.7	1464.1	2446.4
	137.1	1213.19	694.3	1111	1520.2
	127.37	911.68	621.8	1029.6	1903
UDCA	130.71	818.18	519.7	777.5	1142.9
	106.5	1133.88	396.2	711.1	746.9
	110.05	1125.74	590.7	968.9	1433.3
	119.03	802.67	649.9	1842.5	2083.4
	119.41	912.12	497.6	891	1060.4
	148.82	890.01	551.6	824.7	1718.2
SHCZF	125.66	1190.31	446.4	778.5	1268.3
	125.64	1062.38	660.8	551.2	1172.6
	104.67	1184.59	581.8	651.7	1152.8
	107.95	959.09	581.9	497.5	1221
	133.44	1046.98	520.4	487.6	798.6
	137.2	895.84	599.3	378.1	849.2
