# Supplementary material for: The IDI1/SREBP2 axis drives intrahepatic cholestasis and is a treatment target of San-Huang-Cai-Zhu formula identified by sequencing and experiments
Source: Front Pharmacol. 2023 Feb 8;14:1093934. doi: 10.3389/fphar.2023.1093934 (PMC9944032; doi:10.3389/fphar.2023.1093934)
Supplement: Supplementary file 7 [file Table5.XLSX]

## Sheet: Plan1
	ALT	AST	ALP		ALT	AST	ALP
	U/L	U/L	U/L		U/L	U/L	U/L
AIC 24h				Normal 24h
	253.9	522.8	992.99		45.2	134.6	243.21
	427.6	1067	1336.5		52.7	139.8	348.98
	226	414.9	633.35		48	141.3	206.74
	289.1	653.2	972.95		46.3	162.4	319.55
	427.6	1067	1336.5		51.5	129.4	201.42
	271.2	626.7	934.88		46.4	160.7	246.58
AIC 48h				Normal 48h
	1505.9	1530.1	867.02		34.2	113.9	271.36
	1516.9	2888.6	1205.93		43.6	116.2	305.7
	1413.5	2147.2	1077.89		44.3	116.4	264.54
	1464.1	2446.4	934.01		42.5	125.2	210.25
	2053.7	2586.1	1025.42		49.9	121.6	210.04
	1111	1520.2	1213.19		40.4	113	268.16
AIC 72h	905.6	1266.1	905.38	Normal 72h	40.4	119.7	195.42
	1266.1	1592.8	995.06		40.6	135.8	231.8
	1266.1	1592.8	995.06		34.1	131.6	166.11
	711	1019.7	670.15		47.5	115	281.48
	894.1	1175.9	927.91		47.1	137.6	203.22
	598	792.8	624.58		37.8	126.2	182.89
