# Supplementary material for: The IDI1/SREBP2 axis drives intrahepatic cholestasis and is a treatment target of San-Huang-Cai-Zhu formula identified by sequencing and experiments
Source: Front Pharmacol. 2023 Feb 8;14:1093934. doi: 10.3389/fphar.2023.1093934 (PMC9944032; doi:10.3389/fphar.2023.1093934)
Supplement: Supplementary file 8 [file Table7.XLSX]

## Sheet: data
	Actin	idi1	SREBP2	LDLr	HMGCR	HMGCS1	Lcn2	TNFa	IL-1b		mean	Actin	idi1	SREBP2	LDLr	HMGCR	HMGCS1	Lcn2	TNFa	IL-1b
normal1	26.2535	33.1966	30.8065	27.1057	32.0237	27.911	31.3677	31.8488	32.1253		normal1	26.5321	33.28	30.7822	30.4338	33.7777	27.7527	31.0747	33.3796	32.5373
normal1	26.2683	29.9112	30.7726	30.1002	33.6333	27.7531	31.1656	33.5144	32.6981		normal2	25.9782	32.7029	30.3928	31.366	34.8754	27.613	31.1635	33.1103	31.6227
normal1	27.0745	33.3634	30.7676	30.7673	33.9222	27.5941	30.6909	33.2449	32.7885		normal3	26.3611	33.5427	30.3437	30.6471	34.2511	27.6094	31.0456	34.4149	32.1522
normal2	26.1768	33.4943	30.2663	29.0544	35.2502	27.0671	31.5948	33.0792	31.7246		normal4	25.9759	33.067	30.9986	30.4709	34.3546	27.5663	31.2341	34.1854	32.0755
normal2	25.8483	32.3667	30.5573	31.407	34.6491	28.0677	30.3283		30.5746		normal5	26.3547	32.4599	29.2471	30.3536	33.9403	26.8986	30.6474	34.1554	31.8648
normal2	25.9094	32.2478	30.3547	31.325	34.7269	27.7041	31.5674	33.1415	31.5208		normal6	25.6389	32.314	29.8857	30.6045	33.2942	26.8055	31.1086	34.5901	30.8892
normal3	25.8329	34.1645	30.0135	28.8686	34.0345	26.6642	30.6616	34.353	32.0999		AIC1	23.9966	28.8324	26.2509	27.8304	30.6816	25.287	22.5324	30.1841	29.5103
normal3	26.9217	32.4719	30.4155	30.5134	34.4676	27.6268	31.0031	34.7567	30.5707		AIC2	24.0048	28.5866	26.2299	25.8854	30.5042	24.4352	21.6846	31.8626	28.2359
normal3	26.3287	33.9917	30.602	30.7808	31.8217	27.5919	31.472	34.1349	32.2044		AIC3	25.1587	29.6347	27.2168	26.7238	31.3602	26.4135	24.1542	32.7262	28.8307
normal4	25.9774	32.9616	31.0237	30.7776	34.2079	27.5209	31.0663	32.9276	34.1189		AIC4	25.4715	28.5873	27.2648	26.4915	30.9508	26.6108	22.7605	31.2944	29.7367
normal4	26.0738	33.0074	31.419	30.421	34.1661	27.6117	31.402	34.3201	32.1204		AIC5	24.925	28.7337	26.7849	25.9513	31.4415	25.3244	22.0723	32.5799	29.0955
normal4	25.8766	33.2321	30.5531	30.2142	34.6897	26.6669		34.0506	32.0305		AIC6	24.7074	29.2742	25.7142	26.3242	30.7297	24.9984	22.3878	35.3445	30.8805
normal5	25.8309	32.7557	29.3284	30.6289	33.8944	27.0324	30.4864	30.9503	32.0406		UDA1	21.9107	27.926	24.8776	26.9355	32.5977	23.8376	23.0925	33.1252	30.71
normal5	26.5821	32.5102	29.1967	30.3128	33.9863	26.887	30.6819	33.9596	29.7908		UDA2	21.1059	27.6514	24.8434	27.306	31.3968	24.6506	22.8874	35.6489	30.9877
normal5	26.651	32.1137	29.2163	30.119	35.0539	26.7763	30.7739	34.3512	31.6891		UDA3	21.9184	28.7079	26.1535	26.971	33.4077	24.6326	22.5294	33.5982	31.7028
normal6	25.614	30.6206	29.7226	30.933	33.2472	26.8666	31.0414	32.7321	35.2361		UDA4	22.4909	28.4332	24.9673	27.4331	31.8504	24.4516	22.6695	34.7171	30.8413
normal6	25.6638	32.3376	29.9318	30.7106	33.4121	27.9063	31.034	34.5075	30.216		UDA5	21.8774	28.2984	24.7073	26.5541	30.0583	24.1107	23.9156	32.4065	31.6118
normal6	26.9346	32.2904	30.0026	30.1698	33.2234	26.7443	31.2505	34.6728	31.5624		UDA6	24.3305	30.2538	28.8544	30.2027	32.4877	26.783	25.3001	34.1548	31.1625
AIC1	23.9684	28.6233	26.1684	27.5187	30.549	25.1332	22.6048	30.786	29.5763		SHCZF1	24.1667	30.3502	28.7011	28.3871	32.242	32.0571	26.1562	38.1369	36.5415
AIC1	23.9932	29.1397	26.2329	28.1158	30.8143	25.2423	22.562	29.5821	29.692		SHCZF2	23.4211	29.4224	27.003	27.6774	32.0375	25.3141	25.0082	34.1618	31.5583
AIC1	24.0281	28.7342	26.3514	27.8567	31.8935	25.4857	22.4304	33.6918	29.2626		SHCZF3	24.3484	30.3622	27.0253	29.6953	32.4267	25.3823	26.0664	35.4872	32.2564
AIC2	23.9204	28.6521	26.2395	25.8609	30.6493	24.4676	21.7541	31.2389	28.2564		SHCZF4	24.1011	30.2642	26.7327	29.7299	32.0395	25.0444	26.1312	36.324	32.1353
AIC2	24.1417	28.7234	26.1562	25.838	31.7438	24.5215	21.6729	32.0067	28.2621		SHCZF5	23.8179	29.6009	26.8489	28.7572	32.1259	26.2093	26.0754	33.6404	30.8051
AIC2	23.9523	28.3844	26.2939	25.9574	30.3591	24.3166	21.6267	32.3421	28.1892		SHCZF6	24.4067	30.0661	27.3491	27.5873	32.0913	26.0739	27.2936	34.3077	30.9467
AIC3	24.9684	29.9457	27.2859	26.7685	31.1093	26.5109	24.185	28.3709	29.2494
AIC3	25.6435	29.3085	27.1345	26.8366	31.4183	27.3778	24.244	32.9063	28.7637
AIC3	24.8641	29.6499	27.2301	26.5663	31.553	26.3161	24.0337	32.5461	28.479
AIC4	25.0231	28.2892	27.0506	26.5236	31.3273	26.7517	22.7827	34.9027	29.5523
AIC4	25.683	28.8854	27.3081	26.3362	30.5743	26.3214	22.8003	31.1045	29.9211
AIC4	25.7083	30.0284	27.4356	26.6147	32.7898	26.7594	22.6984	31.4842	30.7531
AIC5	24.6537	28.6059	26.8621	25.8661	31.5275	25.373	22.095	36.1015	28.9578
AIC5	25.5846	28.6126	26.5993	26.0097	31.3556	24.8996	22.0301	32.8576	29.2332
AIC5	24.5366	28.9825	26.8932	25.978	33.5769	25.7006	22.0918	32.3023	27.2003
AIC6	24.1928	29.1869	25.566	26.349	30.9461	25.1536	22.423	33.7452	30.9346
AIC6	25.0157	29.3607	25.701	26.4501		24.8699	22.3832	35.0334	30.7506
AIC6	24.9136	29.275	25.8756	26.1735	30.5133	24.9718	22.3573	35.6556	30.9564
UDCA1	21.7248	27.7999	24.6191	26.8793	32.9964	23.9137	23.1225	33.0874	30.3144
UDCA1	22.3282	27.8392	25.033	26.6904	28.8564	23.7756	23.0641	31.0603	29.049
UDCA1	21.6791	28.1388	24.9809	27.2369	32.1991	23.8236	23.0908	33.163	31.1057
UDCA2	21.0552	27.5885	24.9414	27.2287	29.9659	24.5593	23.0338		30.8962
UDCA2	21.1499	26.8124	24.9783	27.1416	31.246	24.7859	22.8879	35.694	28.9581
UDCA2	21.1127	28.5532	24.6106	27.5475	31.5476	24.6067	22.7406	35.6039	31.0791
UDCA3	21.9093	28.6673	26.1818	28.0934	33.6869	24.6314	22.6413	36.5766	28.3428
UDCA3	22.0888	28.8827	26.1419	26.9289	33.4428	24.6646	22.5113	33.7291	31.6551
UDCA3	21.757	28.5737	26.1369	27.0132	33.0935	24.6019	22.4356	33.4672	31.7505
UDCA4	22.677	28.5374	25.0154	27.2168	31.6232	24.125	22.5502	34.6394	31.256
UDCA4	22.5223	28.4032	25.0945	27.2992	31.4663	24.6016	22.5227	34.7948	30.7254
UDCA4	22.2733	28.359	24.7921	27.7833	32.4617	24.628	22.9355	32.5406	30.5426
UDCA5	22.0734	28.2911	24.6103	26.67	30.0415	24.0617	23.7951	32.9306	31.5048
UDCA5	21.8414	28.3057	24.6195	26.4674	30.075	24.0654	23.8235	32.0872	31.6899
UDCA5	21.7174	30.306	24.8922	26.525	31.5265	24.2049	24.1281	32.2016	31.6406
UDCA6	24.4122	30.1684	28.8261	30.2934	32.8812	26.8285	25.3147	33.8983	31.2178
UDCA6	24.2276	30.3418	28.8267	30.2687	35.3219	26.7375	25.1487		31.1072
UDCA6	24.3516	30.2513	28.9104	30.046	32.0943	25.6729	25.4368	34.4113	28.126
SHCZF1	24.0635	30.2444	28.3734	28.2932	32.5131	31.9727	26.1018
SHCZF1	23.9991	30.5295	28.9405	28.457	31.9316	31.9789	26.1784	38.1636	36.2979
SHCZF1	24.4373	30.2769	28.7893	28.4112	32.2814	32.2198	26.1883	38.1103	36.785
SHCZF2	23.4461	29.4006	27.0777	27.6108	32.3219	25.3128	25.0047	34.2328	31.9412
SHCZF2	23.3731	29.3396	27.1825	27.7441	31.4865	25.1255	25.0097	33.9102	30.6207
SHCZF2	23.4441	29.5268	26.7487	28.6707	32.3041	25.5041	25.0103	34.3426	31.1754
SHCZF3	24.5483	30.412	27.1643	28.3387	32.1428	25.3243	26.0282	35.3069	32.0131
SHCZF3	24.1292	30.4191	26.93	29.7464	32.1953	25.5169	26.0728	35.6674	32.5516
SHCZF3	24.3676	30.2555	26.9816	29.6442	32.9421	25.3057	26.0982	32.1454	32.2045
SHCZF4	24.0858	30.342	26.7841	30.2252	32.132	24.9878	26.1094		31.7302
SHCZF4	23.9251	30.2697	26.7053	29.4892	32.8246	25.149	26.116	36.5183	32.1824
SHCZF4	24.2925	30.181	26.7085	29.4754	31.1619	24.9964	26.1683	36.1297	32.4932
SHCZF5	23.8829	29.4434	26.955	28.8226	31.6339	26.1953	26.0474	35.1279	30.9651
SHCZF5	23.9448	29.7942	26.9235	28.7024	32.4683	26.265	26.082	33.3363	30.7549
SHCZF5	23.6261	29.565	26.6681	28.7466	32.2757	26.1676	26.0967	32.457	30.6952
SHCZF6	24.6434	30.2344	27.4519	27.6657	31.9636	25.9132	27.1783	34.2443	31.0322
SHCZF6	24.3958	29.9396	27.1903	27.7821	32.4877	26.1989	27.2921	35.395	30.4706
SHCZF6	24.1811	30.0243	27.405	27.3142	31.8226	26.1098	27.4104	34.3712	31.3372

## Sheet: idi1
Results	Actin	idi1		ΔCT	mean nor		ΔΔCT		POWER	mean nor		Results	POWER
normal1	26.5321	33.28		6.74788	6.75427		-0.00639438		1.00444	1.03085		normal1	1.00444
normal2	25.9782	32.7029		6.72476			-0.0295085		1.02066			normal2	1.02066
normal3	26.3611	33.5427		7.18162			0.427348		0.743628			normal3	0.743628
normal4	25.9759	33.067		7.09109			0.336821		0.791784			normal4	0.791784
normal5	26.3547	32.4599		6.10519			-0.649076		1.56816			normal5	1.56816
normal6	25.6389	32.314		6.67508			-0.0791903		1.05642			normal6	1.05642
AIC1	23.9966	28.8324		4.83582			-1.91845		3.78016			AIC1	3.78016
AIC2	24.0048	28.5866		4.58184			-2.17243		4.50782			AIC2	4.50782
AIC3	25.1587	29.6347		4.476			-2.27827		4.85096			AIC3	4.85096
AIC4	25.4715	28.5873		3.11583			-3.63844		12.4531			AIC4	12.4531
AIC5	24.925	28.7337		3.80868			-2.94559		7.70389			AIC5	7.70389
AIC6	24.7074	29.2742		4.56682			-2.18746		4.55501			AIC6	4.55501
UDCA1	21.9107	27.926		6.01526			-0.739009		1.66903			UDA1	1.66903
UDCA2	21.1059	27.6514		6.5455			-0.208772		1.1557			UDA2	1.1557
UDCA3	21.9184	28.7079		6.78954			0.0352707		0.975849			UDA3	0.975849
UDCA4	22.4909	28.4332		5.94227			-0.812		1.75564			UDA4	1.75564
UDCA5	21.8774	28.2984		6.42103			-0.333245		1.25984			UDA5	1.25984
UDCA6	24.3305	30.2538		5.92336			-0.830915		1.77881			UDA6	1.77881
SHCZF1	24.1667	30.3502		6.18359			-0.570684		1.48523			SHCZF1	1.48523
SHCZF2	23.4211	29.4224		6.00126			-0.753007		1.6853			SHCZF2	1.6853
SHCZF3	24.3484	30.3622		6.01384			-0.740431		1.67067			SHCZF3	1.67067
SHCZF4	24.1011	30.2642		6.16309			-0.59118		1.50648			SHCZF4	1.50648
SHCZF5	23.8179	29.6009		5.78294			-0.971333		1.96065			SHCZF5	1.96065
SHCZF6	24.4067	30.0661		5.65936			-1.09491		2.136			SHCZF6	2.136

## Sheet: SREBP2
Results	Actin	SREBP2		ΔCT	mean nor		ΔΔCT		POWER	mean nor		Results	POWER
normal1	26.5321	30.7822		4.25014	4.13486		0.115273		0.923207	1.115		normal1	0.923207
normal2	25.9782	30.3928		4.41462			0.27976		0.823728			normal2	0.823728
normal3	26.3611	30.3437		3.98257			-0.152292		1.11133			normal3	1.11133
normal4	25.9759	30.9986		5.02264			0.887777		0.540446			normal4	0.540446
normal5	26.3547	29.2471		2.89247			-1.2424		2.36591			normal5	2.36591
normal6	25.6389	29.8857		4.24674			0.111878		0.925383			normal6	0.925383
AIC1	23.9966	26.2509		2.25432			-1.88054		3.68214			AIC1	3.68214
AIC2	24.0048	26.2299		2.22508			-1.90978		3.75751			AIC2	3.75751
AIC3	25.1587	27.2168		2.05814			-2.07672		4.21848			AIC3	4.21848
AIC4	25.4715	27.2648		1.7933			-2.34156		5.06852			AIC4	5.06852
AIC5	24.925	26.7849		1.85987			-2.275		4.83996			AIC5	4.83996
AIC6	24.7074	25.7142		1.00684			-3.12803		8.74238			AIC6	8.74238
UDCA1	21.9107	24.8776		2.96693			-1.16794		2.2469			UDA1	2.2469
UDCA2	21.1059	24.8434		3.73752			-0.397338		1.31708			UDA2	1.31708
UDCA3	21.9184	26.1535		4.23516			0.100294		0.932843			UDA3	0.932843
UDCA4	22.4909	24.9673		2.47644			-1.65842		3.15671			UDA4	3.15671
UDCA5	21.8774	24.7073		2.82994			-1.30493		2.47071			UDA5	2.47071
UDCA6	24.3305	28.8544		4.52392			0.389059		0.763627			UDA6	0.763627
SHCZF1	24.1667	28.7011		4.53443			0.399569		0.758085			SHCZF1	0.758085
SHCZF2	23.4211	27.003		3.58187			-0.552996		1.46713			SHCZF2	1.46713
SHCZF3	24.3484	27.0253		2.67694			-1.45792		2.74712			SHCZF3	2.74712
SHCZF4	24.1011	26.7327		2.63151			-1.50335		2.835			SHCZF4	2.835
SHCZF5	23.8179	26.8489		3.03096			-1.1039		2.14935			SHCZF5	2.14935
SHCZF6	24.4067	27.3491		2.94233			-1.19253		2.28553			SHCZF6	2.28553

## Sheet: LDLr
Results	Actin	LDLr		ΔCT	mean nor		ΔΔCT		POWER	mean nor		Results	POWER
normal1	26.5321	30.4338		3.90165	4.50582		-0.604173		1.52011	1.06383		normal1	1.52011
normal2	25.9782	31.366		5.38785			0.882028		0.542604			normal2	0.542604
normal3	26.3611	30.6471		4.28604			-0.219785		1.16456			normal3	1.16456
normal4	25.9759	30.4709		4.49496			-0.0108644		1.00756			normal4	1.00756
normal5	26.3547	30.3536		3.99891			-0.506916		1.42101			normal5	1.42101
normal6	25.6389	30.6045		4.96553			0.459711		0.727132			normal6	0.727132
AIC1	23.9966	27.8304		3.83383			-0.671991		1.59327			AIC1	1.59327
AIC2	24.0048	25.8854		1.88066			-2.62517		6.16955			AIC2	6.16955
AIC3	25.1587	26.7238		1.5651			-2.94072		7.67795			AIC3	7.67795
AIC4	25.4715	26.4915		1.02007			-3.48575		11.2025			AIC4	11.2025
AIC5	24.925	25.9513		1.02627			-3.47955		11.1545			AIC5	11.1545
AIC6	24.7074	26.3242		1.61687			-2.88896		7.40735			AIC6	7.40735
UDCA1	21.9107	26.9355		5.02482			0.518995		0.697858			UDA1	0.697858
UDCA2	21.1059	27.306		6.20006			1.69423		0.309019			UDA2	0.309019
UDCA3	21.9184	26.971		5.05265			0.546829		0.684523			UDA3	0.684523
UDCA4	22.4909	27.4331		4.94224			0.436415		0.738969			UDA4	0.738969
UDCA5	21.8774	26.5541		4.67677			0.170944		0.888262			UDA5	0.888262
UDCA6	24.3305	30.2027		5.87222			1.36639		0.387859			UDA6	0.387859
SHCZF1	24.1667	28.3871		4.22046			-0.285364		1.21872			SHCZF1	1.21872
SHCZF2	23.4211	27.6774		4.25634			-0.249487		1.18878			SHCZF2	1.18878
SHCZF3	24.3484	29.6953		5.34692			0.8411		0.558218			SHCZF3	0.558218
SHCZF4	24.1011	29.7299		5.6288			1.12298		0.459145			SHCZF4	0.459145
SHCZF5	23.8179	28.7572		4.93929			0.433463		0.740482			SHCZF5	0.740482
SHCZF6	24.4067	27.5873		3.18056			-1.32527		2.50579			SHCZF6	2.50579

## Sheet: HMGCR
Results	Actin	HMGCR		ΔCT	mean nor		ΔΔCT		POWER	mean nor		Results	POWER
normal1	26.5321	33.7777		7.24563	7.94207		-0.696438		1.6205	1.06868		normal1	1.6205
normal2	25.9782	34.8754		8.89724			0.955175		0.515779			normal2	0.515779
normal3	26.3611	34.2511		7.88995			-0.0521172		1.03679			normal3	1.03679
normal4	25.9759	34.3546		8.37862			0.436554		0.738897			normal4	0.738897
normal5	26.3547	33.9403		7.58566			-0.356406		1.28023			normal5	1.28023
normal6	25.6389	33.2942		7.6553			-0.286769		1.2199			normal6	1.2199
AIC1	23.9966	30.6816		6.68503			-1.25704		2.39004			AIC1	2.39004
AIC2	24.0048	30.5042		6.49941			-1.44265		2.7182			AIC2	2.7182
AIC3	25.1587	31.3602		6.20152			-1.74055		3.34162			AIC3	3.34162
AIC4	25.4715	30.9508		5.47931			-2.46276		5.51269			AIC4	5.51269
AIC5	24.925	31.4415		6.51654			-1.42552		2.68612			AIC5	2.68612
AIC6	24.7074	30.7297		6.02235			-1.91972		3.7835			AIC6	3.7835
UDCA1	21.9107	32.5977		10.687			2.74497		0.149171			UDA1	0.149171
UDCA2	21.1059	31.3968		10.2909			2.34887		0.1963			UDA2	0.1963
UDCA3	21.9184	33.4077		11.4893			3.54727		0.0855392			UDA3	0.0855392
UDCA4	22.4909	31.8504		9.35949			1.41742		0.37438			UDA4	0.37438
UDCA5	21.8774	30.0583		8.18089			0.238826		0.847435			UDA5	0.847435
UDCA6	24.3305	32.4877		8.15726			0.21519		0.861433			UDA6	0.861433
SHCZF1	24.1667	32.242		8.07538			0.133315		0.911734			SHCZF1	0.911734
SHCZF2	23.4211	32.0375		8.6164			0.674337		0.62662			SHCZF2	0.62662
SHCZF3	24.3484	32.4267		8.07836			0.136298		0.909851			SHCZF3	0.909851
SHCZF4	24.1011	32.0395		7.93838			-0.00368282		1.00256			SHCZF4	1.00256
SHCZF5	23.8179	32.1259		8.30802			0.36595		0.775958			SHCZF5	0.775958
SHCZF6	24.4067	32.0913		7.68455			-0.257512		1.19542			SHCZF6	1.19542

## Sheet: HMGCS1
Results	Actin	HMGCS1		ΔCT	mean nor		ΔΔCT		POWER	mean nor		Results	POWER
normal1	26.5321	27.7527		1.22061	1.23408		-0.0134622		1.00937	1.03328		normal1	1.00937
normal2	25.9782	27.613		1.6348			0.400721		0.75748			normal2	0.75748
normal3	26.3611	27.6094		1.24826			0.0141825		0.990218			normal3	0.990218
normal4	25.9759	27.5663		1.59037			0.356294		0.781168			normal4	0.781168
normal5	26.3547	26.8986		0.543884			-0.690193		1.6135			normal5	1.6135
normal6	25.6389	26.8055		1.16653			-0.0675428		1.04793			normal6	1.04793
AIC1	23.9966	25.287		1.29045			0.0563752		0.961677			AIC1	0.961677
AIC2	24.0048	24.4352		0.430437			-0.803639		1.7455			AIC2	1.7455
AIC3	25.1587	26.4135		1.25484			0.0207641		0.98571			AIC3	0.98571
AIC4	25.4715	26.6108		1.13934			-0.0947333		1.06787			AIC4	1.06787
AIC5	24.925	25.3244		0.399424			-0.834652		1.78343			AIC5	1.78343
AIC6	24.7074	24.9984		0.291085			-0.942992		1.92251			AIC6	1.92251
UDCA1	21.9107	23.8376		1.92693			0.692852		0.61863			UDA1	0.61863
UDCA2	21.1059	24.6506		3.54473			2.31066		0.201569			UDA2	0.201569
UDCA3	21.9184	24.6326		2.71425			1.48017		0.358447			UDA3	0.358447
UDCA4	22.4909	24.4516		1.96067			0.726592		0.60433			UDA4	0.60433
UDCA5	21.8774	24.1107		2.23331			0.999239		0.500264			UDA5	0.500264
UDCA6	24.3305	26.783		2.45252			1.21844		0.429747			UDA6	0.429747
SHCZF1	24.1667	32.0571		7.89049			6.65641		0.00991335			SHCZF1	0.00991335
SHCZF2	23.4211	25.3141		1.89303			0.658956		0.633336			SHCZF2	0.633336
SHCZF3	24.3484	25.3823		1.03396			-0.200114		1.14879			SHCZF3	1.14879
SHCZF4	24.1011	25.0444		0.943259			-0.290818		1.22333			SHCZF4	1.22333
SHCZF5	23.8179	26.2093		2.3914			1.15732		0.448344			SHCZF5	0.448344
SHCZF6	24.4067	26.0739		1.66718			0.433107		0.740665			SHCZF6	0.740665

## Sheet: Lcn2
Results	Actin	Lcn2		ΔCT	mean nor		ΔΔCT		POWER	mean nor		Results	POWER
normal1	26.5321	31.0747		4.54263	4.90551		-0.362883		1.28599	1.04399		normal1	1.28599
normal2	25.9782	31.1635		5.18535			0.27984		0.823682			normal2	0.823682
normal3	26.3611	31.0456		4.68446			-0.221052		1.16558			normal3	1.16558
normal4	25.9759	31.2341		5.25818			0.35267		0.783134			normal4	0.783134
normal5	26.3547	30.6474		4.29274			-0.612767		1.52919			normal5	1.52919
normal6	25.6389	31.1086		5.4697			0.564193		0.676334			normal6	0.676334
AIC1	23.9966	22.5324		-1.46422			-6.36973		82.6949			AIC1	82.6949
AIC2	24.0048	21.6846		-2.32021			-7.22572		149.678			AIC2	149.678
AIC3	25.1587	24.1542		-1.00447			-5.90998		60.1285			AIC3	60.1285
AIC4	25.4715	22.7605		-2.71098			-7.61649		196.242			AIC4	196.242
AIC5	24.925	22.0723		-2.85271			-7.75822		216.499			AIC5	216.499
AIC6	24.7074	22.3878		-2.31953			-7.22503		149.607			AIC6	149.607
UDCA1	21.9107	23.0925		1.18176			-3.72375		13.2118			UDA1	13.2118
UDCA2	21.1059	22.8874		1.78154			-3.12397		8.71785			UDA2	8.71785
UDCA3	21.9184	22.5294		0.61102			-4.29449		19.6232			UDA3	19.6232
UDCA4	22.4909	22.6695		0.178604			-4.72691		26.4814			UDA4	26.4814
UDCA5	21.8774	23.9156		2.0382			-2.86731		7.29705			UDA5	7.29705
UDCA6	24.3305	25.3001		0.96959			-3.93592		15.3049			UDA6	15.3049
SHCZF1	24.1667	26.1562		1.98952			-2.91599		7.54745			SHCZF1	7.54745
SHCZF2	23.4211	25.0082		1.58716			-3.31835		9.97524			SHCZF2	9.97524
SHCZF3	24.3484	26.0664		1.71804			-3.18747		9.11015			SHCZF3	9.11015
SHCZF4	24.1011	26.1312		2.0301			-2.87541		7.33812			SHCZF4	7.33812
SHCZF5	23.8179	26.0754		2.25745			-2.64806		6.26825			SHCZF5	6.26825
SHCZF6	24.4067	27.2936		2.88683			-2.01868		4.05212			SHCZF6	4.05212

## Sheet: TNFa
Results	Actin	TNFa		ΔCT	mean nor		ΔΔCT		POWER	mean nor		Results	POWER
normal1	26.5321	33.3796		6.84754	7.83248		-0.984937		1.97923	1.11911		normal1	1.97923
normal2	25.9782	33.1103		7.13215			-0.700328		1.62487			normal2	1.62487
normal3	26.3611	34.4149		8.05379			0.221312		0.857785			normal3	0.857785
normal4	25.9759	34.1854		8.20941			0.37693		0.770075			normal4	0.770075
normal5	26.3547	34.1554		7.80076			-0.0317179		1.02223			normal5	1.02223
normal6	25.6389	34.5901		8.95122			1.11874		0.460496			normal6	0.460496
AIC1	23.9966	30.1841		6.18747			-1.64501		3.1275			AIC1	3.1275
AIC2	24.0048	31.8626		7.85778			0.0253009		0.982616			AIC2	0.982616
AIC3	25.1587	32.7262		7.56751			-0.264968		1.20161			AIC3	1.20161
AIC4	25.4715	31.2944		5.82289			-2.00958		4.02666			AIC4	4.02666
AIC5	24.925	32.5799		7.65496			-0.177518		1.13094			AIC5	1.13094
AIC6	24.7074	35.3445		10.6371			2.80464		0.143127			AIC6	0.143127
UDCA1	21.9107	33.1252		11.2145			3.382		0.0959215			UDA1	0.0959215
UDCA2	21.1059	35.6489		14.543			6.71053		0.00954837			UDA2	0.00954837
UDCA3	21.9184	33.5982		11.6798			3.8473		0.0694781			UDA3	0.0694781
UDCA4	22.4909	34.7171		12.2262			4.39373		0.0475725			UDA4	0.0475725
UDCA5	21.8774	32.4065		10.5291			2.69661		0.154255			UDA5	0.154255
UDCA6	24.3305	34.1548		9.82431			1.99183		0.25142			UDA6	0.25142
SHCZF1	24.1667	38.1369		13.9703			6.13782		0.0142015			SHCZF1	0.0142015
SHCZF2	23.4211	34.1618		10.7408			2.90828		0.133205			SHCZF2	0.133205
SHCZF3	24.3484	35.4872		11.1388			3.30633		0.101087			SHCZF3	0.101087
SHCZF4	24.1011	36.324		12.2228			4.39036		0.0476839			SHCZF4	0.0476839
SHCZF5	23.8179	33.6404		9.82252			1.99004		0.251731			SHCZF5	0.251731
SHCZF6	24.4067	34.3077		9.90097			2.06849		0.238408			SHCZF6	0.238408

## Sheet: IL-1b
Results	Actin	IL-1b		ΔCT	mean nor		ΔΔCT		POWER	mean nor		Results	POWER
normal1	26.5321	32.5373		6.00517	5.71678		0.288383		0.818819	1.02046		normal1	0.818819
normal2	25.9782	31.6227		5.64454			-0.0722417		1.05135			normal2	1.05135
normal3	26.3611	32.1522		5.79109			0.0743033		0.949801			normal3	0.949801
normal4	25.9759	32.0755		6.09951			0.382728		0.766986			normal4	0.766986
normal5	26.3547	31.8648		5.51016			-0.206624		1.15398			normal5	1.15398
normal6	25.6389	30.8892		5.25024			-0.466548		1.3818			normal6	1.3818
AIC1	23.9966	29.5103		5.5137			-0.203083		1.15116			AIC1	1.15116
AIC2	24.0048	28.2359		4.23108			-1.48571		2.80055			AIC2	2.80055
AIC3	25.1587	28.8307		3.67202			-2.04477		4.12606			AIC3	4.12606
AIC4	25.4715	29.7367		4.26525			-1.45153		2.73498			AIC4	2.73498
AIC5	24.925	29.0955		4.17052			-1.54627		2.92061			AIC5	2.92061
AIC6	24.7074	30.8805		6.17319			0.456406		0.7288			AIC6	0.7288
UDCA1	21.9107	30.71		8.7993			3.08252		0.118051			UDA1	0.118051
UDCA2	21.1059	30.9877		9.88175			4.16497		0.0557467			UDA2	0.0557467
UDCA3	21.9184	31.7028		9.78444			4.06765		0.0596368			UDA3	0.0596368
UDCA4	22.4909	30.8413		8.35046			2.63367		0.161133			UDA4	0.161133
UDCA5	21.8774	31.6118		9.73438			4.01759		0.0617425			UDA5	0.0617425
UDCA6	24.3305	31.1625		6.83199			1.11521		0.461625			UDA6	0.461625
SHCZF1	24.1667	36.5415		12.3748			6.65805		0.00990213			SHCZF1	0.00990213
SHCZF2	23.4211	31.5583		8.1372			2.42042		0.186802			SHCZF2	0.186802
SHCZF3	24.3484	32.2564		7.90805			2.19126		0.218959			SHCZF3	0.218959
SHCZF4	24.1011	32.1353		8.03414			2.31736		0.200635			SHCZF4	0.200635
SHCZF5	23.8179	30.8051		6.98713			1.27035		0.414559			SHCZF5	0.414559
SHCZF6	24.4067	30.9467		6.5399			0.823116		0.56522			SHCZF6	0.56522
