# Supplementary material for: The IDI1/SREBP2 axis drives intrahepatic cholestasis and is a treatment target of San-Huang-Cai-Zhu formula identified by sequencing and experiments
Source: Front Pharmacol. 2023 Feb 8;14:1093934. doi: 10.3389/fphar.2023.1093934 (PMC9944032; doi:10.3389/fphar.2023.1093934)
Supplement: Supplementary file 9 [file Table8.XLSX]

## Sheet: Sheet1
	浓度	A260/280	原体积	目标浓度	加水量
normal1	241.9	1.921	10ul	125ug/ml	9.352
normal2	320.8	1.9	10ul	125ug/ml	15.664
normal3	1743.7	2.017	10ul	125ug/ml	129.496
normal4	496	1.944	10ul	125ug/ml	29.68
normal5	757	1.95	10ul	125ug/ml	50.56
normal6	698.3	1.932	10ul	125ug/ml	45.864
AIC1	703.5	1.94	10ul	125ug/ml	46.28
AIC2	664.4	1.966	10ul	125ug/ml	43.152
AIC3	306	1.918	10ul	125ug/ml	14.48
AIC4	570.4	1.932	10ul	125ug/ml	35.632
AIC5	541.7	1.934	10ul	125ug/ml	33.336
AIC6	349.9	1.949	10ul	125ug/ml	17.992
UDCA1	149.7	2.055	10ul	125ug/ml	1.976
UDCA2	879	1.995	10ul	125ug/ml	60.32
UDCA3	1117.9	2.01	10ul	125ug/ml	79.432
UDCA4	1069.2	2.004	10ul	125ug/ml	75.536
UDCA5	1062.2	2.003	10ul	125ug/ml	74.976
UDCA6	1074.7	2.001	10ul	125ug/ml	75.976
SHCZF1	284.3	1.949	10ul	125ug/ml	12.744
SHCZF2	281.5	1.935	10ul	125ug/ml	12.52
SHCZF3	575.6	1.979	10ul	125ug/ml	36.048
SHCZF4	761.3	1.968	10ul	125ug/ml	50.904
SHCZF5	587.4	1.988	10ul	125ug/ml	36.992
SHCZF6	638.6	1.98	10ul	125ug/ml	41.088
